# Supplementary material for: Benchmarking SILAC Proteomics Workflows and Data Analysis Platforms
Source: Mol Cell Proteomics. 2025 Apr 30;24(6):100980. doi: 10.1016/j.mcpro.2025.100980 (PMC12159905; doi:10.1016/j.mcpro.2025.100980)
Supplement: Table S4 [file mmc3.xlsx]

## Sheet: Proteins
Protein	Gene	Protein Description	FragPipe (DDA) Half-life (d)	MaxQuant (DDA) Half-life (d)	PD (DDA) Half-life (d)	FragPipe (LB-DIA) Half-life (d)	Spectronaut (LB-DIA) Half-life (d)	FragPipe (H-DIA) Half-life (d)	Spectronaut (H-DIA) Half-life (d)	FragPipe (D-DIA) Half-life (d)	DIA-NN (D-DIA) Half-life (d)	Spectronaut (D-DIA) Half-life (d)	FragPipe (DDA) Peptides #	MaxQuant (DDA) Peptide #	PD (DDA) Peptide #	FragPipe (LB-DIA) Peptide #	Spectronaut (LB-DIA) Peptide #	FragPipe (H-DIA) Peptide #	Spectronaut (H-DIA) Peptide#	FragPipe (D-DIA) Peptide #	DIA-NN (D-DIA) Peptide #	Spectronaut (D-DIA) Peptide #
A0A0A6YYL3	POTEB	POTE ankyrin domain family member B2		2.75878										1
A0A0B4J2A2	PPIAL4C	Peptidyl-prolyl cis-trans isomerase A-like 4C								3.61326										1
A0A0B4J2D5	GATD3B	Putative glutamine amidotransferase-like class 1 domain-containing protein 3B, mitochondrial	11.3712		8.45754	8.70519	8.57401	8.70861	9.47505	8.54138	8.62301	8.56685	2		4	7	7	8	6	8	6	6
A0A0B4J2F0	PIGBOS1	Protein PIGBOS1				4.42842	5.87978	6.46641		6.53705	5.57379					1	1	1		1	1
A0A0U1RRE5	NBDY	Negative regulator of P-body association				2.0956		1.65119	1.5316							1		1	2
A0A1B0GTU1	ZC3H11B	Zinc finger CCCH domain-containing protein 11B			3.76372										1
A0AVT1	UBA6	Ubiquitin-like modifier-activating enzyme 6	6.98286	5.3208	5.41759	5.51744	5.23094	6.55833	5.66631	5.96909	6.13975	5.53616	6	14	17	5	4	4	4	9	9	4
A0FGR8	ESYT2	Extended synaptotagmin-2				5.76501	4.42836	4.8376		6.31046	4.53718	4.24571				1	1	1		2	1	1
A0JNW5	UHRF1BP1L	UHRF1-binding protein 1-like			3.30148	1.83462	1.85333	2.08735	2.83563	2.31009	1.89754	2.20768			1	1	1	4	3	4	2	3
A0MZ66	SHTN1	Shootin-1	2.68542	2.95428	2.85124	2.88994	2.66141	2.77881	2.63795	2.78256	2.75385	2.69893	6	10	14	13	9	11	9	14	11	9
A1L020	MEX3A	RNA-binding protein MEX3A			2.488										1
A1L0T0	ILVBL	2-hydroxyacyl-CoA lyase 2	2.64505	3.79549	3.08781	4.16728	3.85158	4.16367	4.05812		3.63429		1	1	1	1	1	1	1		1
A1L453	PRSS38	Serine protease 38									7.33789										1
A1X283	SH3PXD2B	SH3 and PX domain-containing protein 2B	4.27697	3.85806	3.16789	4.58158	4.3696	4.45156	3.9866	4.29679	4.59114	3.90263	1	3	3	6	5	6	4	6	6	5
A1Z1Q3	MACROD2	ADP-ribose glycohydrolase MACROD2				2.87144	2.99731	2.90001	3.35005	3.25224	2.78783	2.75673				1	1	2	2	2	1	2
A2A2Y4	FRMD3	FERM domain-containing protein 3								1.46955										1
A2RRP1	NBAS	NBAS subunit of NRZ tethering complex						5.43624	4.57183	4.73934	4.12205	4.03512						4	3	3	3	1
A2RTX5	TARS3	Threonine--tRNA ligase 2, cytoplasmic								3.98565										1
A2RU67	FAM234B	Protein FAM234B				0.988262		0.836554		0.843274						1		1		1
A2RUB1	MEIOC	Meiosis-specific coiled-coil domain-containing protein MEIOC			3.65928										1
A3KN83	SBNO1	Protein strawberry notch homolog 1						1.08597	1.16335	0.949243	0.893997	1.20209						1	1	1	1	1
A4D126	CRPPA	D-ribitol-5-phosphate cytidylyltransferase								5.85291	6.00769									1	1
A4D161	FAM221A	Protein FAM221A						2.18256	2.50689	2.32735	2.24057	2.46497						1	1	1	1	1
A4D1E9	GTPBP10	GTP-binding protein 10				3.11518		3.14011		3.10068	3.07669					1		1		1	1
A4D1P6	WDR91	WD repeat-containing protein 91				10.5214		8.91851		8.66945	5.12608					1		1		1	1
A5A3E0	POTEF	POTE ankyrin domain family member F			8.93305		6.16504	5.67956	0.822336						3		2	1	1
A5PKW4	PSD	PH and SEC7 domain-containing protein 1				1.76468	1.64402	1.71687	1.53065	1.46573	1.60588	1.53292				1	1	2	1	1	1	1
A5PLN9	TRAPPC13	Trafficking protein particle complex subunit 13										4.89947										1
A5YKK6	CNOT1	CCR4-NOT transcription complex subunit 1	5.2625	4.78344	1.30832	4.21508	4.62425	4.41438	4.63739	4.52149	4.49313	4.97934	2	2	8	5	3	8	5	8	6	4
A6NCC3	GOLGA8O	Golgin subfamily A member 8O									3.79304										1
A6NCE7	MAP1LC3B2	Microtubule-associated proteins 1A/1B light chain 3 beta 2	3.3789			4.10739		3.87363	3.4686	3.41719	3.66122	3.65948	4			4		4	1	1	1	1
A6NCM1	IQCA1L	IQ and AAA domain-containing protein 1-like		3.92357										1
A6NDG6	PGP	Glycerol-3-phosphate phosphatase		4.37235	5.14682	6.05889	5.77119	5.62853	5.61306	5.58935	7.50366	5.64408		2	1	2	2	2	2	2	1	2
A6NDU8	RIMOC1	RAB7A-interacting MON1-CCZ1 complex subunit 1			2.90554		2.72497	3.06331	2.89187	2.662		3.46858			1		1	1	1	1		1
A6NFA0	SPATA31F3	Protein SPATA31F3									2.8392										1
A6NFN3	RBFOX3	RNA binding protein fox-1 homolog 3						1.6192		1.76502	1.46389							1		1	2
A6NGB9	WIPF3	WAS/WASL-interacting protein family member 3				1.25825	1.29467	1.70724	1.37404	1.5778	1.38746	1.32227				1	1	1	1	1	1	1
A6NGN9	IGLON5	IgLON family member 5	2.34355	3.28178	2.94675			3.31725		3.29633			1	1	1			1		1
A6NHG4	DDTL	D-dopachrome decarboxylase-like protein					7.34721										1
A6NHL2	TUBAL3	Tubulin alpha chain-like 3										10.8268										1
A6NHQ2	FBLL1	rRNA/tRNA 2'-O-methyltransferase fibrillarin-like protein 1	6.23112		4.14772	4.1231	4.49917	5.80504	5.94676	5.21761	5.58364	5.76894	1		1	2	1	2	2	2	2	2
A6NHR9	SMCHD1	Structural maintenance of chromosomes flexible hinge domain-containing protein 1			3.71401	2.07681	2.58661	2.46416	2.61358	2.4377	2.5164	2.48401			2	1	1	8	7	8	8	9
A6NHX0	CASTOR2	Cytosolic arginine sensor for mTORC1 subunit 2	2.74198	3.39494	2.81726			2.12808	2.28775	2.19482	2.25541	2.35082	2	2	1			1	1	1	1	1
A6NIH7	UNC119B	Protein unc-119 homolog B						2.40579	2.61984	2.42226	2.14933	2.27303						2	1	2	1	1
A6NJ78	METTL15	12S rRNA N4-methylcytidine (m4C) methyltransferase					2.72378	2.47183	1.60891	2.20139	2.71687						1	1	1	1	1
A6NKD9	CCDC85C	Coiled-coil domain-containing protein 85C						1.41208	2.36449	1.60819	1.61999	1.73727						1	2	1	1	1
A6NKT7	RGPD3	RanBP2-like and GRIP domain-containing protein 3									2.65922										1
A6NMY6	ANXA2P2	Putative annexin A2-like protein								3.67082										9
A6NNS2	DHRS7C	Dehydrogenase/reductase SDR family member 7C									5.24012										1
A6NNW6	ENO4	Enolase 4			1.78111										1
A6NNZ2	TUBB8B	Tubulin beta 8B						4.39915	2.54653	5.10054								2	1	2
A6QL64	ANKRD36	Ankyrin repeat domain-containing protein 36A										5.1704										1
A7KAX9	ARHGAP32	Rho GTPase-activating protein 32						2.62311	2.20391	1.73517		2.17726						1	2	2		2
A8CG34	POM121C	Nuclear envelope pore membrane protein POM 121C			1.64572										1
A8K0Z3	WASHC1	WASH complex subunit 1				3.64726	3.07544	3.64726	3.34238	3.71477	4.59868					1	1	1	1	1	2
A8K855	EFCAB7	EF-hand calcium-binding domain-containing protein 7								2.11743	1.73181									1	1
A8MVW0	FAM171A2	Protein FAM171A2				2.62112	2.72056	2.5021	2.51967	2.53692	2.83199	2.71141				1	1	1	1	1	1	1
A8MW92	PHF20L1	PHD finger protein 20-like protein 1				2.01475		2.14208	2.80804	2.33776	1.9365	2.98				1		1	1	3	1	1
A8MWD9	SNRPGP15	Putative small nuclear ribonucleoprotein G-like protein 15	9.44571										1
A8MWX3	WASH4P	Putative WAS protein family homolog 4			3.74367										2
A8MWY0	ELAPOR2	Endosome/lysosome-associated apoptosis and autophagy regulator family member 2						5.22508	5.44346	3.59747	3.4299	4.26806						2	1	2	2	2
A8MYX2	FAM25E	Protein FAM25E	9.22229										1
B2RTY4	MYO9A	Unconventional myosin-IXa							2.90133	1.95361	2.24977	2.89478							1	1	1	1
B5ME19	EIF3CL	Eukaryotic translation initiation factor 3 subunit C-like protein								4.53671										10
B7ZAP0	RABGAP1L	Rab GTPase-activating protein 1-like, isoform 10			3.01685	2.02882	1.5121	2.46178	1.63168	2.15666	2.60987	1.62405			2	1	2	2	2	2	2	2
C9J798	RASA4B	Ras GTPase-activating protein 4B						1.78271	2.20143	1.98927	2.14112	2.20552						3	1	3	3	1
C9JLW8	MCRIP1	Mapk-regulated corepressor-interacting protein 1		1.10285	1.00185	1.07395	1.07149	1.07334	1.06436	1.06665	1.11939	0.992579		1	1	2	2	2	2	2	1	1
E9PAV3	NACA	Nascent polypeptide-associated complex subunit alpha, muscle-specific form	3.39183	3.43251		2.82725	3.16797	3.01816	3.64113	3.52096	3.00427	3.2894	6	5		2	2	2	1	2	2	1
E9PRG8	C11orf98	Uncharacterized protein C11orf98						2.01519	1.82739	2.02544	1.97825	2.04121						1	1	1	1	1
H3BS89	TMEM178B	Transmembrane protein 178B						2.31392		1.13049	2.11939							1		1	1
H3BUK9	POTEB2	POTE ankyrin domain family member B2			2.82195										1
L0R6Q1	SLC35A4	SLC35A4 upstream open reading frame protein	6.11847		5.12553								1		1
L0R819	ASDURF	ASNSD1 upstream open reading frame protein				1.53033		1.53755	1.39212	1.53767	1.52917	1.38769				1		1	1	1	1	1
L0R8F8	MIEF1	MIEF1 upstream open reading frame protein									2.67387	2.96118									1	1
O00116	AGPS	Alkyldihydroxyacetonephosphate synthase, peroxisomal	2.90104	2.99555	2.83883	2.60869	2.76232	2.68827	2.32997	2.41771	2.65292	2.43788	2	4	10	4	3	7	5	8	9	5
O00139	KIF2A	Kinesin-like protein KIF2A	3.59767	3.62081	1.63469	3.31694	3.67112	3.23416	3.63896	3.33275	3.40186	3.01628	9	10	10	4	7	7	5	9	6	7
O00148	DDX39A	ATP-dependent RNA helicase DDX39A	5.92616	5.07728	8.76428	6.60152	7.69224	6.83128	6.28928	6.33098	6.30571	5.94518	1	1	5	1	3	1	2	1	1	1
O00151	PDLIM1	PDZ and LIM domain protein 1					1.81545	1.80738	1.73509	1.62189	1.78639	1.686					1	1	1	1	1	1
O00154	ACOT7	Cytosolic acyl coenzyme A thioester hydrolase	4.26092	4.04421	4.22705	3.94652	3.82453	3.81326	3.98141	4.08809	3.92419	3.91297	6	6	6	6	6	7	6	6	6	6
O00159	MYO1C	Unconventional myosin-Ic					8.71988	9.84929	10.5999	10.3973	10.8287	9.64713					1	1	1	1	1	1
O00170	AIP	AH receptor-interacting protein	2.90139	3.61484	3.63826	3.26989	3.54995	3.40382	3.44606	3.80348	3.64057	3.53648	3	4	3	3	4	4	3	4	5	3
O00178	GTPBP1	GTP-binding protein 1	2.85585	2.86104	2.76123	3.13734	2.62648	3.09522	2.67787	2.9835	2.4535	2.54899	3	3	4	2	3	5	4	5	4	4
O00186	STXBP3	Syntaxin-binding protein 3				9.18955				4.8109						1				1
O00189	AP4M1	AP-4 complex subunit mu-1						3.97511	4.16214	4.2415	3.69873	3.78081						1	1	1	1	1
O00192	ARVCF	Splicing regulator ARVCF			3.23003					3.07053					1					1
O00193	SMAP	Small acidic protein	2.22409	2.54805	2.10681	2.57302	2.02689	2.6317		2.65296	3.19705	2.06629	5	5	4	2	1	2		2	3	1
O00203	AP3B1	AP-3 complex subunit beta-1				7.37529		6.85692	7.91731	6.86252	7.19176	6.94664				1		2	1	2	2	3
O00213	APBB1	Amyloid beta precursor protein binding family B member 1				0.614669		0.647369			0.650338					1		1			1
O00217	NDUFS8	NADH dehydrogenase [ubiquinone] iron-sulfur protein 8, mitochondrial									8.44439										1
O00231	PSMD11	26S proteasome non-ATPase regulatory subunit 11	6.11436	6.36412	6.58433	7.93943	7.1076	7.28288	7.10745	7.75792	5.28577	7.36356	13	15	13	9	11	9	8	9	8	10
O00232	PSMD12	26S proteasome non-ATPase regulatory subunit 12	4.91093	6.01952	4.11417	7.10791	6.6841	7.6548	6.98744	7.25063	7.46576	7.09706	9	8	10	9	8	10	9	12	6	12
O00233	PSMD9	26S proteasome non-ATPase regulatory subunit 9			4.2068	3.78027	4.11422	3.75666	3.97237	3.36972	3.78047	4.30192			3	3	3	3	3	3	4	3
O00244	ATOX1	Copper transport protein ATOX1	4.06961	3.93409	3.77856	3.37696	3.58346	3.21468	3.21865	3.18646	3.38894	3.3593	3	3	3	1	1	2	1	2	3	1
O00255	MEN1	Menin								1.34421										1
O00257	CBX4	E3 SUMO-protein ligase CBX4									2.84145										1
O00264	PGRMC1	Membrane-associated progesterone receptor component 1	5.38662	5.25742	5.40919	3.86208	5.28397	4.06607	5.16264	4.73674	4.08401	5.10186	5	5	5	1	2	1	2	2	1	2
O00267	SUPT5H	Transcription elongation factor SPT5			2.86752	1.17261	1.4111	1.50886	1.72096	1.64871	1.8706	1.59054			2	2	4	6	5	7	6	5
O00268	TAF4	Transcription initiation factor TFIID subunit 4									3.62958										2
O00273	DFFA	DNA fragmentation factor subunit alpha	3.16947	3.43062	3.0781	3.40725	3.79774	4.05366	3.72581	3.32421	3.78147	3.66979	1	2	2	1	2	2	2	3	2	2
O00291	HIP1	Huntingtin-interacting protein 1	3.47401	3.46999	3.52574	3.9052	3.61	3.82739	3.75929	3.80107	3.771	3.83403	2	6	9	8	5	9	7	9	7	7
O00299	CLIC1	Chloride intracellular channel protein 1	7.30367	6.85425	7.16634	6.20777	6.07106	6.26367	6.09276	6.08335	6.4266	5.79292	9	9	8	9	9	9	7	8	7	9
O00303	EIF3F	Eukaryotic translation initiation factor 3 subunit F			2.83705										2
O00308	WWP2	NEDD4-like E3 ubiquitin-protein ligase WWP2				3.04698		3.04475		2.8302						1		1		1
O00330	PDHX	Pyruvate dehydrogenase protein X component, mitochondrial	10.2414	7.08509	7.6652	9.50772	7.44422	10.6616		8.60087	11.808	7.35889	2	1	2	2	1	2		2	1	1
O00338	SULT1C2	Sulfotransferase 1C2		4.23173										1
O00399	DCTN6	Dynactin subunit 6	3.1	2.74368	3.30949	3.06988	3.22848	2.88491	3.44598	2.9598	3.11828	3.29932	1	1	2	3	3	3	3	3	3	3
O00401	WASL	Actin nucleation-promoting factor WASL		4.32886	3.53382	3.58414	3.75073	3.27205	3.53657	4.01384	3.77991	3.57212		1	2	1	2	2	3	3	1	3
O00410	IPO5	Importin-5	5.245	4.63354	3.51001	4.37864	4.50682	5.00541	4.89558	4.87897	4.22423	4.61127	12	16	15	4	4	7	6	8	5	3
O00422	SAP18	Histone deacetylase complex subunit SAP18	3.63478	3.3832	3.5731	2.46096	2.11926	3.22821	2.20603	3.02447	2.57084	2.09601	3	3	5	2	2	3	2	3	3	2
O00423	EML1	Echinoderm microtubule-associated protein-like 1		3.80516	3.80156	4.33665	3.94945	4.14961	4.00913	4.34538	4.10831	3.99254		1	2	4	5	7	6	7	6	6
O00425	IGF2BP3	Insulin-like growth factor 2 mRNA-binding protein 3	16.3091	12.8735	12.048	12.5897	12.6992	12.0062	11.2414	13.2051	13.1338	12.2948	18	17	16	13	12	14	12	14	11	14
O00429	DNM1L	Dynamin-1-like protein	4.49368	4.16117	3.78732	4.40058	4.13309	4.61944	4.52325	4.56432	4.30274	4.49953	11	15	17	12	10	11	9	12	10	10
O00442	RTCA	RNA 3'-terminal phosphate cyclase	6.72754	5.29661	6.03294	8.19532	5.63183	6.71495	6.45497	6.73089	6.66285	6.57945	4	3	4	1	1	3	3	3	3	2
O00443	PIK3C2A	Phosphatidylinositol 4-phosphate 3-kinase C2 domain-containing subunit alpha							2.15433		0.89893	1.8315							1		1	2
O00444	PLK4	Serine/threonine-protein kinase PLK4									0.651311										1
O00445	SYT5	Synaptotagmin-5			1.92516	1.17273	1.63411	1.19438	1.67201	0.778143	1.40525	1.164			4	2	2	2	2	3	1	2
O00461	GOLIM4	Golgi integral membrane protein 4						4.26088	4.4934	4.6043	4.31515	4.48535						1	1	1	1	1
O00468	AGRN	Agrin	8.34358	5.93577	4.66713				4.78039	7.13673	6.79116		3	1	1				1	1	1
O00471	EXOC5	Exocyst complex component 5			3.65941	3.99682	2.70803	3.74489	2.95253	4.11663	4.20393	2.89324			4	2	1	3	2	5	3	3
O00483	NDUFA4	Cytochrome c oxidase subunit NDUFA4	2.35281	2.53709	2.38563	2.2347	2.28938	2.63198	2.2921	2.64032	1.92688	2.24204	3	3	3	4	4	5	4	5	3	4
O00487	PSMD14	26S proteasome non-ATPase regulatory subunit 14	9.40758		6.80927	9.10429	8.04935	8.88724	7.63837	7.72372	9.20043	7.55602	1		4	4	4	5	5	5	4	5
O00499	BIN1	Myc box-dependent-interacting protein 1	3.41467	3.54295	3.42523	3.04004	2.64829	3.18471	2.95633	3.01921	3.27204	2.40635	5	6	9	7	6	5	5	7	6	6
O00505	KPNA3	Importin subunit alpha-4	3.28656	3.66641	3.5634	2.6466	2.96624	2.34875	3.02273	2.7018	2.20534	3.05478	7	8	5	2	2	2	2	2	2	3
O00506	STK25	Serine/threonine-protein kinase 25			4.52055										1
O00507	USP9Y	Probable ubiquitin carboxyl-terminal hydrolase FAF-Y						4.39701			3.62232							1			1
O00512	BCL9	B-cell CLL/lymphoma 9 protein						0.803029		1.1856		0.970334						1		2		1
O00534	VWA5A	von Willebrand factor A domain-containing protein 5A				2.90387	3.17901	2.74614	2.74319	2.66321	2.75999	2.5236				1	1	3	2	2	1	2
O00541	PES1	Pescadillo homolog					3.41839	3.57747	3.42821		2.40412	3.49521					1	2	1		1	1
O00560	SDCBP	Syntenin-1	18.0044	9.92085	3.7422	10.7991	8.5356	11.6823	8.55682	8.3567	10.3631	7.99021	1	2	4	3	2	2	3	3	1	2
O00562	PITPNM1	Membrane-associated phosphatidylinositol transfer protein 1						2.92626	2.88957	2.78501	2.44067	2.87266						1	1	1	2	1
O00566	MPHOSPH10	U3 small nucleolar ribonucleoprotein protein MPP10						1.73745	2.0484	2.01153								1	1	1
O00567	NOP56	Nucleolar protein 56			2.15689	8.21863	6.71354	8.7439	6.44015	8.81255	8.04209	8.23131			2	3	4	4	5	5	5	5
O00571	DDX3X	ATP-dependent RNA helicase DDX3X	1.96778	2.23934	2.00148	1.69748	2.01419	1.62902	2.24378	1.52208	1.77316	2.2913	9	10	13	5	3	6	6	7	6	4
O00629	KPNA4	Importin subunit alpha-3	3.58234	3.44487	3.0925			2.88985	2.8422	3.11697	3.85641		3	2	7			1	1	1	1
O00743	PPP6C	Serine/threonine-protein phosphatase 6 catalytic subunit	3.03847	3.71658	3.66245	3.60522	3.79103	3.45563	3.79505	3.72849	4.51919	3.32465	1	3	3	3	2	4	3	4	4	3
O00750	PIK3C2B	Phosphatidylinositol 4-phosphate 3-kinase C2 domain-containing subunit beta					2.78733	2.73251	3.12821	1.67618	2.5807	2.63459					1	1	2	2	1	3
O00754	MAN2B1	Lysosomal alpha-mannosidase			0.219079		21.3004				13.3731				1		1				1
O00764	PDXK	Pyridoxal kinase	4.2153	4.35981	4.11264	3.93434	3.91369	3.41469	3.90926	3.89063	3.37785	4.26414	2	2	2	1	1	2	1	1	2	1
O00767	SCD	Stearoyl-CoA desaturase										0.512894										1
O14497	ARID1A	AT-rich interactive domain-containing protein 1A		2.32528	1.95873	1.89002	2.1183	1.78248	1.95618	2.05505	1.67337	1.73652		2	1	5	5	7	6	8	5	5
O14513	NCKAP5	Nck-associated protein 5						3.4607		4.35107		3.99616						1		1		1
O14519	CDK2AP1	Cyclin-dependent kinase 2-associated protein 1			2.05506										1
O14522	PTPRT	Receptor-type tyrosine-protein phosphatase T						0.940129		0.962664		1.07042						2		2		1
O14523	C2CD2L	Phospholipid transfer protein C2CD2L						3.70522		2.8645								1		1
O14525	ASTN1	Astrotactin-1		2.956	1.56013		1.68014	1.66633	1.54442	1.67348	1.49168	1.57586		1	1		2	1	1	1	1	1
O14530	TXNDC9	Thioredoxin domain-containing protein 9	3.03406	2.89934	2.78838	2.44275	2.44591	2.06945	2.35189	2.12644	2.10642	2.34159	4	2	5	3	3	2	2	3	4	3
O14531	DPYSL4	Dihydropyrimidinase-related protein 4	7.49127	6.62885	6.58019	6.91588	6.62618	6.7297	6.1786	6.26195	6.20259	6.61224	12	13	13	9	9	9	10	8	7	9
O14548	COX7A2L	Cytochrome c oxidase subunit 7A-related protein, mitochondrial			4.33524	4.03452	5.18626	4.04109	3.4475	2.30254	3.71792	3.86445			4	3	1	3	2	2	3	1
O14561	NDUFAB1	Acyl carrier protein, mitochondrial	6.89383		4.04935	6.28394	7.22617	6.41425	5.54472	6.29273	6.3763	5.87729	1		1	1	1	1	1	1	1	1
O14562	UBFD1	Ubiquitin domain-containing protein UBFD1	3.96946	3.83931	3.16938	4.06951	4.15896	4.11431	3.81	4.07708	4.84777	4.15739	3	4	4	3	4	4	6	6	2	4
O14576	DYNC1I1	Cytoplasmic dynein 1 intermediate chain 1	2.10065	2.92913	2.4036								2	3	2
O14578	CIT	Citron Rho-interacting kinase		2.9944										1
O14579	COPE	Coatomer subunit epsilon	2.68474	3.18011	3.24125	3.55021	3.47612	3.52164	3.26078	3.5049	3.33601	2.62537	3	3	3	1	2	1	2	1	3	1
O14594	NCAN	Neurocan core protein									1.29442										1
O14602	EIF1AY	Eukaryotic translation initiation factor 1A, Y-chromosomal	3.31481						5.08786	5.08644	3.28024	5.04296	4						1	1	2	1
O14604	TMSB4Y	Thymosin beta-4, Y-chromosomal				4.26218		4.03052	5.45735	3.69403		4.19624				1		1	1	1		2
O14617	AP3D1	AP-3 complex subunit delta-1	4.72098	4.40329	4.01464	4.13827	4.24001	3.93691	4.69111	3.88445	4.30726	4.12511	5	5	8	6	6	8	7	8	7	8
O14639	ABLIM1	Actin-binding LIM protein 1		3.0836	2.0047	2.53856	2.55634	2.09803	2.533	2.11748	2.03716	2.24117		2	6	4	2	4	4	5	3	3
O14640	DVL1	Segment polarity protein dishevelled homolog DVL-1						2.54745		2.75363	2.6358	2.79859						1		1	1	1
O14645	DNALI1	Axonemal dynein light intermediate polypeptide 1							1.96737	2.41484									1	1
O14646	CHD1	Chromodomain-helicase-DNA-binding protein 1						1.86143	2.05519	2.6595		2.07018						1	1	1		1
O14647	CHD2	Chromodomain-helicase-DNA-binding protein 2						3.16221	3.47327	2.96732	3.42921	2.98879						2	3	4	2	3
O14653	GOSR2	Golgi SNAP receptor complex member 2					2.6673		2.4454			2.6685					1		1			1
O14681	EI24	Etoposide-induced protein 2.4 homolog				3.42953		3.42759	3.73742	3.27767	3.55007	3.50166				1		1	1	1	1	1
O14683	TP53I11	Tumor protein p53-inducible protein 11	5.0152	5.00279	4.17784	4.58341	4.2582	4.39024	4.1889	4.47004	4.1288	4.23862	3	3	2	4	4	4	4	4	2	4
O14686	KMT2D	Histone-lysine N-methyltransferase 2D							1.09341										1
O14727	APAF1	Apoptotic protease-activating factor 1						3.15637	3.23046	3.10449	2.92384	3.20922						3	6	5	4	5
O14730	RIOK3	Serine/threonine-protein kinase RIO3						1.16446	1.33786	1.37152		0.858976						2	2	1		2
O14733	MAP2K7	Dual specificity mitogen-activated protein kinase kinase 7			4.731	2.71178	3.26359	2.51689	2.83043	2.54891	2.70068	2.45352			1	1	1	4	1	4	2	2
O14737	PDCD5	Programmed cell death protein 5	2.72338	3.18641	2.84973	2.95172	3.00345	3.29088	2.85188	2.99008	3.11654	2.6042	3	3	2	2	2	2	2	2	2	2
O14744	PRMT5	Protein arginine N-methyltransferase 5	5.60602	6.46681	6.45812	6.41812	5.49445	6.29167	5.47451	6.10114	5.81735	5.79024	4	5	6	3	3	5	5	5	5	5
O14745	SLC9A3R1	Na(+)/H(+) exchange regulatory cofactor NHE-RF1	6.32694			5.19797	5.62251	6.03242	4.91919	5.49362	5.06611	5.61158	1			1	3	2	3	3	2	2
O14775	GNB5	Guanine nucleotide-binding protein subunit beta-5				2.21915	2.14766	2.21102	2.06071	2.08052	2.1787	2.15638				2	1	2	1	2	1	1
O14776	TCERG1	Transcription elongation regulator 1	6.27933	6.36926	5.3328	6.82426	5.16328	6.64565	5.11551	5.82586	5.93265	5.58778	4	3	7	6	3	6	3	6	5	6
O14782	KIF3C	Kinesin-like protein KIF3C					1.82055		1.71589			1.87415					1		1			1
O14786	NRP1	Neuropilin-1						3.29041	2.9892	3.23225	3.07969							1	1	1	1
O14787	TNPO2	Transportin-2	2.2409	2.85443	2.26381	2.69531	2.76557	2.64652	2.65409	2.4762	2.34224	2.65137	5	6	8	2	2	2	2	2	1	2
O14795	UNC13B	Protein unc-13 homolog B	3.80424	3.41362	3.33524	3.92094	3.10943	3.5209	3.74855	3.23669	3.28879	3.61844	1	2	3	1	3	6	4	4	5	2
O14802	POLR3A	DNA-directed RNA polymerase III subunit RPC1						3.54281		3.04406								1		2
O14807	MRAS	Ras-related protein M-Ras			1.48669	2.76337	3.14974	3.26258	3.22769	3.28681	3.06719	3.19796			1	2	2	1	2	3	3	2
O14810	CPLX1	Complexin-1					2.55563	2.50314	2.49348	2.38178	2.64366	2.43025					1	2	1	2	2	3
O14818	PSMA7	Proteasome subunit alpha type-7	6.78364	6.42784	6.31891	6.55913	6.55419	6.99677	6.50057	6.78935	6.12179	6.7261	9	9	7	5	5	5	5	7	4	5
O14828	SCAMP3	Secretory carrier-associated membrane protein 3				3.77105	3.48796	3.73414	3.59974	3.48779	2.92532	3.6001				1	1	1	1	1	1	1
O14867	BACH1	Transcription regulator protein BACH1								2.30767		1.70858								1		1
O14880	MGST3	Microsomal glutathione S-transferase 3	5.46176	4.53308									1	1
O14893	GEMIN2	Gem-associated protein 2						3.81779	3.39897	3.72039	4.09697	3.2146						1	1	1	1	1
O14907	TAX1BP3	Tax1-binding protein 3	3.96184	3.50024	3.8669	4.2352	3.86518	4.5208		4.53957		3.85874	3	3	2	1	1	2		3		1
O14908	GIPC1	PDZ domain-containing protein GIPC1									2.30688										1
O14910	LIN7A	Protein lin-7 homolog A	4.8304	4.85895	4.76788	5.03828	5.13013	4.1635	4.77178	4.01172	3.95883	3.90227	2	2	6	2	2	5	2	6	3	5
O14917	PCDH17	Protocadherin-17						1.06168	1.82186	1.05683		1.29377						1	1	1		1
O14924	RGS12	Regulator of G-protein signaling 12						3.1075		2.64226	2.34553							1		1	1
O14929	HAT1	Histone acetyltransferase type B catalytic subunit									2.29152	5.36548									1	1
O14936	CASK	Peripheral plasma membrane protein CASK	3.64124	3.98822	1.75297	3.7627	4.06059	4.01788	4.07151	4.04323	3.37825	3.79696	10	12	15	10	8	9	8	9	10	8
O14950	MYL12B	Myosin regulatory light chain 12B	6.03337		6.03571	5.4879	4.80608	6.00827	5.51409	5.29263	5.56208	5.26719	1		3	1	1	1	1	1	2	1
O14964	HGS	Hepatocyte growth factor-regulated tyrosine kinase substrate	4.0656	4.08416	4.1943	4.21955	3.96749	4.16831	4.40805	4.04384	4.09766	4.08943	7	9	10	4	4	6	6	6	4	5
O14967	CLGN	Calmegin	3.59098		3.19601	3.50695	3.35031	3.1648	3.3884	3.16582	3.1245	3.38228	1		4	1	1	1	1	1	1	1
O14972	VPS26C	Vacuolar protein sorting-associated protein 26C						4.24528		4.36235								1		1
O14974	PPP1R12A	Protein phosphatase 1 regulatory subunit 12A	2.52682	1.62705	2.7733	2.66622	2.71134	2.53844	2.47612	2.35622	2.64142	2.7844	1	2	2	5	2	6	2	4	4	3
O14976	GAK	Cyclin-G-associated kinase				3.39292	3.09538	3.28472	3.32332	3.50331	3.38871	3.61157				1	3	3	2	5	2	4
O14979	HNRNPDL	Heterogeneous nuclear ribonucleoprotein D-like	6.0637	5.91563	5.11697	5.81229	5.62791	5.62713	4.93464	4.86174	5.58535	5.59987	7	6	7	7	9	5	5	6	8	7
O14980	XPO1	Exportin-1	6.58297	6.05175	3.75839	6.70612	6.27655	6.99372	6.67973	6.8637	6.5006	5.89988	13	14	15	5	3	6	4	7	4	5
O14981	BTAF1	TATA-binding protein-associated factor 172				1.98338	3.06465	2.8567	3.37513	3.04208	2.82251	3.88356				1	2	4	5	4	4	5
O14994	SYN3	Synapsin-3		2.12111	0.814636	2.42687	2.57726	2.18343	2.45252	2.31384	2.23804	2.09234		2	2	1	1	1	1	1	1	2
O15014	ZNF609	Zinc finger protein 609				0.950834	1.10925	1.48924	1.13021	1.02216	1.08608	1.08841				1	1	2	1	3	3	1
O15020	SPTBN2	Spectrin beta chain, non-erythrocytic 2	4.00854	4.21132	2.42528	3.7206	3.51691	4.0164	3.69382	4.28264	3.90983	2.85734	9	13	14	8	9	10	11	11	11	10
O15027	SEC16A	Protein transport protein Sec16A				2.50096	2.41696	2.33276	2.27403	2.0947	2.35767	2.24672				2	2	2	3	3	2	2
O15031	PLXNB2	Plexin-B2						5.21814	2.61095	4.50594	3.88507	2.69306						2	1	2	3	1
O15040	TECPR2	Tectonin beta-propeller repeat-containing protein 2						2.32758	3.73189	2.45511	2.92119	3.17548						1	1	1	1	1
O15042	U2SURP	U2 snRNP-associated SURP motif-containing protein	3.50817	3.71568	3.15893	2.43814	2.63141	2.46372	2.67889	2.4165	2.35478	2.62534	1	2	5	5	5	9	8	10	9	7
O15047	SETD1A	Histone-lysine N-methyltransferase SETD1A							3.90252			4.23114							1			1
O15061	SYNM	Synemin						4.16497	4.47948	3.97823	4.34133	4.48626						1	1	1	1	1
O15063	GARRE1	Granule associated Rac and RHOG effector protein 1								1.62393										1
O15066	KIF3B	Kinesin-like protein KIF3B		3.00004	2.13214	1.60002	2.33511	2.14508	2.66375	2.36088	2.2933	2.56184		3	3	1	1	2	2	3	3	2
O15067	PFAS	Phosphoribosylformylglycinamidine synthase	6.97612	7.57224	4.9307	7.05811	7.79326	8.11817	7.31318	7.79072	6.71737	7.25059	1	2	2	2	1	2	2	2	3	2
O15068	MCF2L	Guanine nucleotide exchange factor DBS						1.21405	1.39875	1.29751	1.3718	1.28952						2	2	2	2	2
O15069	NACAD	NAC-alpha domain-containing protein 1			2.64287	2.31232	2.34868	2.25196	2.21833	2.2526	2.24664	2.23229			1	1	1	1	1	1	1	1
O15075	DCLK1	Serine/threonine-protein kinase DCLK1	3.80368	3.8022	3.57772	3.58783	3.33131	3.68939	3.26073	3.74583	3.62422	3.44569	15	18	16	12	13	9	12	13	11	12
O15079	SNPH	Syntaphilin							1.88374			1.85913							1			1
O15083	ERC2	ERC protein 2		2.90924	2.71117		3.49985	2.57339	2.71482	2.6342	3.31498	2.80546		1	1		1	1	8	4	1	7
O15084	ANKRD28	Serine/threonine-protein phosphatase 6 regulatory ankyrin repeat subunit A						4.0727		4.34925		4.55724						2		4		3
O15085	ARHGEF11	Rho guanine nucleotide exchange factor 11						2.97897	2.84574	2.79734	2.42497	2.09257						1	1	1	2	1
O15116	LSM1	U6 snRNA-associated Sm-like protein LSm1									5.59122										1
O15118	NPC1	NPC intracellular cholesterol transporter 1			7.84059										1
O15121	DEGS1	Sphingolipid delta(4)-desaturase DES1						2.37198	1.78795	2.33165	2.27432	2.11431						1	1	1	1	1
O15126	SCAMP1	Secretory carrier-associated membrane protein 1	1.30559	2.26431	1.17964	2.21946	2.50103	2.19641	2.39538	2.21134	2.0552	2.35657	1	4	4	3	3	3	2	5	3	2
O15131	KPNA5	Importin subunit alpha-6				2.07255		1.00682		0.98202	0.990475					1		1		1	1
O15143	ARPC1B	Actin-related protein 2/3 complex subunit 1B				16.8588	12.3219	19.6346	9.33994	12.7825	13.8542	14.8521				1	1	1	1	1	1	1
O15144	ARPC2	Actin-related protein 2/3 complex subunit 2	8.10302	6.62322	5.60427	6.23483	6.13317	6.56096	5.94497	6.02751	5.89465	6.3381	10	11	11	5	5	5	3	6	6	4
O15145	ARPC3	Actin-related protein 2/3 complex subunit 3	5.71466	5.95139	4.40449	5.15088	4.75936	5.05362	4.4675	4.52274	6.39091	4.80419	5	5	5	3	3	3	2	3	2	4
O15155	BET1	BET1 homolog			2.22221										1
O15160	POLR1C	DNA-directed RNA polymerases I and III subunit RPAC1								4.03436	2.90043									1	1
O15164	TRIM24	Transcription intermediary factor 1-alpha				0.922886	1.53387	1.02863	1.2915	0.932886	0.793398	1.38878				3	1	5	2	5	4	3
O15173	PGRMC2	Membrane-associated progesterone receptor component 2	3.58183	4.28619	4.02088								2	2	2
O15212	PFDN6	Prefoldin subunit 6	4.45717	4.21048	3.99718	3.75176	4.39576	3.76025	3.8622	3.90908	3.77786	4.0354	3	4	5	5	5	5	3	6	5	5
O15217	GSTA4	Glutathione S-transferase A4	1.97159	2.10904	2.02603	2.27145	2.01803	1.92832	2.18574	1.65676	2.08115	2.05327	1	2	3	3	2	1	3	2	2	4
O15226	NKRF	NF-kappa-B-repressing factor				2.03117	2.17619	1.88627	2.17175	2.15434	2.00192	2.0909				3	2	6	3	4	5	5
O15228	GNPAT	Dihydroxyacetone phosphate acyltransferase						6.50612		7.42071								1		1
O15232	MATN3	Matrilin-3			5.49625						7.39018				1						1
O15234	CASC3	Protein CASC3				1.60621		1.60583	1.37159			1.66145				1		1	1			1
O15235	MRPS12	28S ribosomal protein S12, mitochondrial					8.58687	10.6625	10.0065	11.7092	9.86243	9.64577					1	1	2	2	1	2
O15240	VGF	Neurosecretory protein VGF	0.892638	0.872128	0.853202	0.730123	0.736939	0.608287	0.72495	0.701212	0.774949	0.727632	3	3	3	3	3	3	3	3	3	3
O15258	RER1	Protein RER1	3.33579	4.98437		3.32362	2.27881	4.09601	2.90344	4.08479		2.91413	1	1		1	1	1	1	1		1
O15260	SURF4	Surfeit locus protein 4		4.97156	1.87999	7.70799		5.39644	6.2053	7.80647	4.67019	6.31715		1	1	1		1	1	1	1	1
O15269	SPTLC1	Serine palmitoyltransferase 1	3.35695			2.96375	2.77682	3.69074	2.45058	3.49706	2.95424	2.81669	1			1	1	2	1	2	3	1
O15270	SPTLC2	Serine palmitoyltransferase 2					1.82635	1.867	1.40654	1.65179	1.65732	1.51731					1	2	2	2	2	2
O15294	OGT	UDP-N-acetylglucosamine--peptide N-acetylglucosaminyltransferase 110 kDa subunit	2.89058	3.27139	3.12331	2.8608	2.976	2.86317	2.9635	3.05446	3.34478	2.87724	6	6	5	8	6	10	10	10	7	10
O15305	PMM2	Phosphomannomutase 2			5.29657	15.2306	10.2429	15.543	12.2642	13.6718	10.5424	12.2479			1	2	1	2	1	2	3	1
O15321	TM9SF1	Transmembrane 9 superfamily member 1						2.68196	2.93144	3.4394	2.30766							1	1	1	1
O15344	MID1	E3 ubiquitin-protein ligase Midline-1						5.13483	4.59287	4.37512	4.47318	2.80896						1	2	2	2	2
O15347	HMGB3	High mobility group protein B3	4.43167	4.43151	4.29217	4.8612	5.0931	5.00681	5.15377	4.68801	4.20531	5.05385	6	5	5	5	5	6	6	7	5	6
O15355	PPM1G	Protein phosphatase 1G	3.25461	2.94133	3.00428	2.84691	2.9376	2.84799	3.05413	2.7862	2.91596	2.92527	2	4	5	2	2	2	2	2	2	2
O15357	INPPL1	Phosphatidylinositol 3,4,5-trisphosphate 5-phosphatase 2							8.10086	8.75057		7.80897							1	1		1
O15371	EIF3D	Eukaryotic translation initiation factor 3 subunit D	7.65214	6.38191	6.92963	9.28122	8.42454	9.19411	7.08189	7.69086	7.39161	8.30485	6	5	5	4	3	4	5	3	3	3
O15372	EIF3H	Eukaryotic translation initiation factor 3 subunit H	6.18574	5.59063	5.44433	5.47823	6.30558	5.74599	5.66663	5.69883	4.3704	5.97776	2	2	3	4	3	4	3	4	3	3
O15381	NVL	Nuclear valosin-containing protein-like							3.53563										1
O15382	BCAT2	Branched-chain-amino-acid aminotransferase, mitochondrial										25.0933										1
O15394	NCAM2	Neural cell adhesion molecule 2	2.35631	2.34001	2.08636	1.92153	1.99503	1.9288	2.09274	1.98209	1.94078	2.03346	13	14	14	9	12	11	10	12	9	10
O15400	STX7	Syntaxin-7	3.6385	3.43945	3.36169	3.11758	3.41378	3.17334	3.49956	3.22179	3.69084	3.36026	3	4	2	3	5	3	4	5	3	5
O15405	TOX3	TOX high mobility group box family member 3								1.25058										1
O15417	TNRC18	Trinucleotide repeat-containing gene 18 protein			8.13238										1
O15484	CAPN5	Calpain-5					2.99943	4.11108	2.52319	4.28225	4.57052	4.68953					1	1	1	1	2	1
O15488	GYG2	Glycogenin-2						2.20691	2.83818	2.41324	2.46167	2.38595						1	1	1	1	1
O15498	YKT6	Synaptobrevin homolog YKT6	3.46015	3.66095	4.12393	3.77106	3.66612	3.48561	3.45787	3.56182	3.896	3.34844	4	4	4	2	2	3	3	4	3	3
O15511	ARPC5	Actin-related protein 2/3 complex subunit 5	5.64123	5.20561	5.62316	5.77441	6.7023	6.37149	6.42374	4.7562	7.25493	6.2479	2	3	5	2	1	2	1	2	1	1
O15514	POLR2D	DNA-directed RNA polymerase II subunit RPB4		2.29305										1
O15523	DDX3Y	ATP-dependent RNA helicase DDX3Y							2.80571			2.78141							1			1
O15530	PDPK1	3-phosphoinositide-dependent protein kinase 1		4.07651	3.8301	4.0658	3.46447	4.34219	3.80564	3.89013	4.00607	4.01145		1	3	3	2	3	2	2	1	1
O15540	FABP7	Fatty acid-binding protein, brain	2.13397	2.91842	1.76041	2.07356	1.85161	2.05918	2.11932	1.89595	2.02678	2.07742	1	3	4	5	2	5	4	5	4	4
O15541	RNF113A	E3 ubiquitin-protein ligase RNF113A				1.47798	1.97777	2.50092	1.64901	1.40749						1	1	2	1	2
O43143	DHX15	ATP-dependent RNA helicase DHX15	2.47814	6.11947	6.22467	5.43043	5.57948	6.33665	5.47125	6.6985	4.88782	4.74216	7	9	8	6	6	6	7	7	5	5
O43148	RNMT	mRNA cap guanine-N7 methyltransferase	3.59592	3.45351	3.31835	3.51361	3.28112	3.39439	3.40208	3.19725	3.59298	3.35614	2	7	7	8	7	8	6	9	8	6
O43149	ZZEF1	Zinc finger ZZ-type and EF-hand domain-containing protein 1						3.33747	4.6107	3.7174	4.14381	4.73918						2	1	3	2	1
O43150	ASAP2	Arf-GAP with SH3 domain, ANK repeat and PH domain-containing protein 2								2.84957		3.66661								1		1
O43157	PLXNB1	Plexin-B1		5.92799			6.88	7.99338	5.9581	6.05903	6.33797	6.19138		1			1	1	2	3	2	3
O43159	RRP8	Ribosomal RNA-processing protein 8				2.3419	4.51246	2.47901	4.44027	2.83491	2.7846	4.47458				2	1	3	1	2	2	1
O43169	CYB5B	Cytochrome b5 type B	4.9331	4.71074	4.75662								2	2	2
O43172	PRPF4	U4/U6 small nuclear ribonucleoprotein Prp4	2.7607	2.95028	2.86158	3.9292	3.47227	3.70388	3.26873	3.81522	3.09144	3.487	2	2	2	2	1	4	4	4	3	4
O43175	PHGDH	D-3-phosphoglycerate dehydrogenase	15.2915	9.18332	9.39587	10.8622	9.40398	11.5572	9.79103	11.0874	12.1739	8.52767	4	5	4	8	8	8	8	10	7	9
O43181	NDUFS4	NADH dehydrogenase [ubiquinone] iron-sulfur protein 4, mitochondrial	2.7346	3.18588	2.98336	3.09634	2.56891	3.29668	2.32081	2.48547	3.25341	2.94056	2	3	3	2	3	3	2	3	2	1
O43189	PHF1	PHD finger protein 1									1.79059										1
O43236	SEPTIN4	Septin-4			1.12245				1.86706	3.1079		1.86256			1				1	1		1
O43237	DYNC1LI2	Cytoplasmic dynein 1 light intermediate chain 2	3.30702	3.50085	3.43533	3.43377	3.43972	3.39239	3.27841	3.40918	3.47307	3.6135	13	11	13	6	6	6	5	5	5	6
O43242	PSMD3	26S proteasome non-ATPase regulatory subunit 3	8.07188	6.3469	6.83254	7.1587	7.50025	7.47706	8.04349	7.01854	7.62781	7.09063	5	5	8	3	3	3	4	6	4	4
O43251	RBFOX2	RNA binding protein fox-1 homolog 2	1.54817		1.72305	1.68604	1.59432	1.26907	1.58906	1.42143		1.50752	3		4	2	2	4	4	4		4
O43252	PAPSS1	Bifunctional 3'-phosphoadenosine 5'-phosphosulfate synthase 1	2.05531	2.17268	2.30448	1.98346	1.92279	1.98058	1.93849	2.29821	2.14328	2.03096	4	5	4	4	3	4	6	5	3	5
O43264	ZW10	Centromere/kinetochore protein zw10 homolog						6.55845		8.50597	2.28537							1		1	2
O43290	SART1	U4/U6.U5 tri-snRNP-associated protein 1			2.18896	2.28922	2.36325	1.99567	2.46843	2.1978	2.24874	2.44602			4	4	4	6	5	5	7	4
O43292	GPAA1	Glycosylphosphatidylinositol anchor attachment 1 protein						3.48575	3.6175	3.66948	2.85042	4.09866						1	1	1	1	1
O43295	SRGAP3	SLIT-ROBO Rho GTPase-activating protein 3		3.29886	4.05881	3.17938			3.9692		1.24549	4.67521		1	2	1			3		1	2
O43301	HSPA12A	Heat shock 70 kDa protein 12A	4.04924	4.0072	3.69909	3.9744	4.13508	4.04222	4.2042	3.8994	3.91998	4.18707	14	14	17	7	5	7	6	8	6	6
O43303	CCP110	Centriolar coiled-coil protein of 110 kDa				1.51128		1.85764	1.47321	1.63347	2.72313	2.5703				1		2	3	3	1	1
O43310	CTIF	CBP80/20-dependent translation initiation factor		2.03737	1.67192	1.51221	1.41392	1.4205	1.42784	1.46881	1.66554	1.40872		1	1	4	2	4	4	4	3	2
O43314	PPIP5K2	Inositol hexakisphosphate and diphosphoinositol-pentakisphosphate kinase 2	3.7505	3.74627	2.99083	2.52189	2.66071	2.557	2.69926	2.70951	2.62329	2.81728	1	1	6	10	11	12	12	15	10	13
O43318	MAP3K7	Mitogen-activated protein kinase kinase kinase 7		2.93643	3.0089	3.58574	3.06412	2.82128	3.09885	2.79347	2.71352	3.3553		1	1	1	1	1	2	2	3	1
O43324	EEF1E1	Eukaryotic translation elongation factor 1 epsilon-1	5.38433	4.77374	2.61357	5.18708	4.85892	5.21457		5.17429	5.30366	4.51217	5	4	5	1	1	1		1	1	1
O43347	MSI1	RNA-binding protein Musashi homolog 1	6.83921	4.39107	4.7752	6.50798	4.76808	5.99443	5.93511	6.05692	6.82108	5.55337	1	1	1	1	3	2	3	3	2	4
O43353	RIPK2	Receptor-interacting serine/threonine-protein kinase 2			4.20285										1
O43390	HNRNPR	Heterogeneous nuclear ribonucleoprotein R	7.45839	6.93959	6.06311	6.38685	6.29199	6.0927	6.38836	6.17522	6.70349	6.53272	12	20	15	10	6	9	6	10	8	6
O43395	PRPF3	U4/U6 small nuclear ribonucleoprotein Prp3				5.9953	7.07646	7.00691	6.41956	6.98641	7.45274	6.36968				1	2	2	2	2	2	2
O43396	TXNL1	Thioredoxin-like protein 1	3.36829	3.5124	3.47322	3.20054	3.10073	3.27766	3.08984	3.30218	3.07107	3.34255	3	5	4	5	4	5	4	6	5	5
O43399	TPD52L2	Tumor protein D54	3.31722	1.17075	3.74098	3.36654	3.3206	3.40681	3.24722	3.18042	2.67313	3.41162	4	5	4	2	2	2	2	2	2	2
O43414	ERI3	ERI1 exoribonuclease 3		5.2022	4.68051		6.92475		4.57881	5.05548	3.1404	5.64262		1	2		1		1	1	2	2
O43426	SYNJ1	Synaptojanin-1	1.92848	3.73181	3.56315	3.49437	3.84978	3.5788	3.32277	3.51513	3.62001	3.66234	4	8	9	4	6	6	5	9	8	7
O43427	FIBP	Acidic fibroblast growth factor intracellular-binding protein			3.40432	3.34912	3.4668	3.13955	3.68777	3.43341	3.31231	3.56318			3	3	3	3	2	3	3	3
O43432	EIF4G3	Eukaryotic translation initiation factor 4 gamma 3		3.20071	2.347	3.04038	2.74201	3.11989	3.03756	2.81152	3.48226	3.03658		1	6	4	3	5	4	4	3	4
O43447	PPIH	Peptidyl-prolyl cis-trans isomerase H	8.18965	6.20802	7.44833	6.04537	7.83585	7.19019	6.37537	6.82468	8.08358	5.89258	2	2	1	1	1	2	1	2	1	1
O43488	AKR7A2	Aflatoxin B1 aldehyde reductase member 2	9.96886	7.49307	7.15522	6.78974	5.28549	6.66808	6.3643	5.51751	7.38198	5.77436	2	2	3	1	1	1	1	1	1	1
O43491	EPB41L2	Band 4.1-like protein 2			11.2106	23.1187			11.2167	21.6094		11.3912			4	1			3	1		3
O43493	TGOLN2	Trans-Golgi network integral membrane protein 2									3.23072										1
O43504	LAMTOR5	Ragulator complex protein LAMTOR5			2.18414										1
O43505	B4GAT1	Beta-1,4-glucuronyltransferase 1						1.00955		0.63958	0.70028	0.854563						1		1	1	1
O43506	ADAM20	Disintegrin and metalloproteinase domain-containing protein 20									6.50935										1
O43520	ATP8B1	Phospholipid-transporting ATPase IC									1.39187										1
O43572	AKAP10	A-kinase anchor protein 10, mitochondrial								3.50835										1
O43581	SYT7	Synaptotagmin-7	3.50467	3.45797	3.19958	3.56969	3.46042	3.773	3.62108	3.59022	3.63068	3.36649	3	3	4	3	3	6	4	6	4	3
O43583	DENR	Density-regulated protein	4.26351	4.44258	4.62733	3.90694	4.5987	4.12719	4.09808	4.95944	4.78533	4.69661	2	2	5	2	2	2	1	2	1	2
O43592	XPOT	Exportin-T		7.46353	6.90955			7.07035	7.00428	6.92861	7.07902	7.00583		1	1			1	1	1	1	1
O43602	DCX	Neuronal migration protein doublecortin	3.39039	3.59265	3.64497	3.60879	3.4883	3.65301	3.5816	3.47849	3.38121	3.4088	14	10	10	10	11	10	13	14	13	13
O43615	TIMM44	Mitochondrial import inner membrane translocase subunit TIM44	7.82088	6.18543	7.05859	6.42919	3.55821	6.54373	6.52438	6.28874	6.2599	6.31277	3	6	4	2	3	4	5	5	3	5
O43617	TRAPPC3	Trafficking protein particle complex subunit 3		4.06578	3.85316	3.81252	4.04901	3.71845	4.24098	3.98868	4.98512	3.96061		1	1	1	1	1	1	1	1	1
O43633	CHMP2A	Charged multivesicular body protein 2a	4.50999		0.251477	3.59023			3.73968	3.65561	3.90655	4.13548	1		1	1			1	1	2	1
O43639	NCK2	Cytoplasmic protein NCK2	3.20888	2.97541	5.99735	3.38196		3.69179	3.25968	3.35969	3.17512	3.83913	2	1	1	3		2	2	1	2	2
O43660	PLRG1	Pleiotropic regulator 1			2.64825		2.42087	2.67875	2.37255	2.72505	2.57887	2.38394			1		1	1	3	3	2	1
O43665	RGS10	Regulator of G-protein signaling 10	2.60615	2.61947	2.64711	2.60348	2.32182	2.61411	2.43925	2.51927	2.57465	2.40902	3	2	5	6	4	5	6	6	6	6
O43670	ZNF207	BUB3-interacting and GLEBS motif-containing protein ZNF207	3.14218	3.13446	3.36417			3.17252		3.08338	3.09091		1	2	3			1		1	2
O43674	NDUFB5	NADH dehydrogenase [ubiquinone] 1 beta subcomplex subunit 5, mitochondrial			8.24137										1
O43676	NDUFB3	NADH dehydrogenase [ubiquinone] 1 beta subcomplex subunit 3	6.91205	4.64683	6.51821	8.29364	8.46016	9.21907	8.23118	7.83436	7.80726	7.81996	1	2	2	3	3	3	3	3	3	3
O43678	NDUFA2	NADH dehydrogenase [ubiquinone] 1 alpha subcomplex subunit 2	5.38114	5.23932	5.77055	4.82351	4.57237	4.92899	4.36341	4.84095		4.40943	1	2	1	1	1	1	1	1		1
O43681	GET3	ATPase GET3	4.48701	4.34451	4.7012	4.92442	2.6096	4.80625	3.06456	4.27436	4.25164	3.54223	4	3	5	2	2	3	2	2	4	3
O43684	BUB3	Mitotic checkpoint protein BUB3	3.99673	4.0382	4.23353	5.37458	6.03185	5.56706	5.45854	5.66678	4.20917		5	5	5	2	2	2	2	2	2
O43707	ACTN4	Alpha-actinin-4	8.252	6.9432	6.61676	7.29939	7.28277	7.37255	6.70909	6.93003	6.81439	6.87933	18	17	15	12	9	12	10	11	12	5
O43708	GSTZ1	Maleylacetoacetate isomerase		9.41402	8.40264									1	1
O43715	TRIAP1	TP53-regulated inhibitor of apoptosis 1									3.15692										1
O43719	HTATSF1	HIV Tat-specific factor 1		2.34332	1.77134			1.89565	1.55104	1.33133	1.10239	2.49407		1	1			2	2	3	1	2
O43741	PRKAB2	5'-AMP-activated protein kinase subunit beta-2			3.45408				2.71393	3.14892					1				1	1
O43747	AP1G1	AP-1 complex subunit gamma-1	4.04107	4.06053	4.0008	4.07746	4.12257	4.01054	4.12916	3.83805	4.77481	4.69816	3	4	7	2	2	2	1	3	2	1
O43752	STX6	Syntaxin-6						1.93253		1.9871	1.76252	1.74274						2		2	2	1
O43765	SGTA	Small glutamine-rich tetratricopeptide repeat-containing protein alpha	5.40863	5.18023	4.95505	5.22441	4.85729	4.99566	4.58959	5.29047	3.85384	4.83359	6	5	5	5	4	5	3	5	5	4
O43768	ENSA	Alpha-endosulfine	2.25602	2.51994	2.26704	2.05961	2.282	2.38676	2.3211	2.32921	2.00444	2.23401	5	4	4	3	1	3	3	2	1	4
O43772	SLC25A20	Mitochondrial carnitine/acylcarnitine carrier protein				15.5883		15.8652	9.98384	11.034	10.997					1		1	1	2	1
O43776	NARS1	Asparagine--tRNA ligase, cytoplasmic	4.51721	5.07199	4.55832	5.5333	3.79652	5.17166	4.27502	4.71253	5.17976	4.67694	6	5	5	3	4	3	3	4	3	2
O43795	MYO1B	Unconventional myosin-Ib	6.47339	5.35783	5.164	5.17884	4.90659	5.18398	5.17261	5.25399	5.202	5.05316	7	9	16	8	7	11	8	10	7	9
O43805	SSNA1	Microtubule nucleation factor SSNA1						1.59877		1.78159								1		1
O43809	NUDT21	Cleavage and polyadenylation specificity factor subunit 5	2.43421	2.63667	2.97354	2.22729	2.80629	2.13885	2.51667	2.34828	2.63656	2.57612	4	4	4	2	2	2	3	2	2	3
O43813	LANCL1	Glutathione S-transferase LANCL1	4.2088	3.65778	3.48897	3.24321	3.47285	3.64689	3.58946	3.40792	3.28732	3.4324	4	4	7	4	4	4	4	4	3	3
O43815	STRN	Striatin			3.58822	3.82777	3.81068	3.92077	4.21422	4.24426	4.24293	4.38617			2	3	3	3	3	4	4	3
O43818	RRP9	U3 small nucleolar RNA-interacting protein 2			4.04355										1
O43825	B3GALT2	Beta-1,3-galactosyltransferase 2									3.33388										1
O43837	IDH3B	Isocitrate dehydrogenase [NAD] subunit beta, mitochondrial	3.23048	3.39238	2.84983	3.38865	3.03234	3.41168	3.23067	3.73396	4.23951	3.16877	1	1	3	2	3	2	2	4	3	3
O43847	NRDC	Nardilysin	1.55839	3.15587	1.91029	1.69492	1.70994	1.68143	1.91642	1.64615	1.6215	1.85776	1	2	3	4	2	6	5	6	5	4
O43852	CALU	Calumenin	8.88427	6.82798	6.15913	7.77474	7.64286	7.88124	3.85915	7.90876	8.60718	4.73018	6	6	8	3	2	3	2	3	2	3
O43854	EDIL3	EGF-like repeat and discoidin I-like domain-containing protein 3	7.13741	6.6531	6.72185	6.97414	5.88377	6.74373	6.4323	7.03695	6.71366	6.87028	11	14	12	8	10	9	9	9	8	9
O43865	AHCYL1	S-adenosylhomocysteine hydrolase-like protein 1	3.8628	3.79691	3.88503	3.48105	3.77759	3.80992	3.73499	3.38621	3.24679	3.81952	4	3	6	8	6	8	5	9	8	7
O43909	EXTL3	Exostosin-like 3				3.41521		3.20761	3.76077	3.0327	2.94105	4.01094				1		2	1	2	1	1
O43920	NDUFS5	NADH dehydrogenase [ubiquinone] iron-sulfur protein 5	9.296	7.07359	8.5302			7.1057	7.11504	7.55527	8.45451		5	5	4			1	1	1	2
O43921	EFNA2	Ephrin-A2										2.10469										1
O43924	PDE6D	Retinal rod rhodopsin-sensitive cGMP 3',5'-cyclic phosphodiesterase subunit delta	2.15525	2.494	2.33027	1.642	2.08807	1.74092	2.27692	2.01139	2.79823	2.20714	1	2	2	2	3	2	2	3	1	4
O60216	RAD21	Double-strand-break repair protein rad21 homolog			1.91545	2.14378	2.16742	2.26696	2.19009	1.98243	2.24075	2.40749			2	1	2	2	2	3	4	2
O60220	TIMM8A	Mitochondrial import inner membrane translocase subunit Tim8 A									7.1										1
O60229	KALRN	Kalirin	7.65091	5.44957	3.63608	3.91563	3.4855	3.57267	3.58006	3.44106	3.98797	3.62625	1	3	10	5	5	7	9	9	6	9
O60231	DHX16	Pre-mRNA-splicing factor ATP-dependent RNA helicase DHX16								2.8249	4.0572									1	1
O60234	GMFG	Glia maturation factor gamma							9.10003			8.60802							1			1
O60237	PPP1R12B	Protein phosphatase 1 regulatory subunit 12B							1.2312										1
O60244	MED14	Mediator of RNA polymerase II transcription subunit 14					5.51834	6.57856	3.3755	3.91445	3.51595						1	2	2	4	2
O60245	PCDH7	Protocadherin-7			3.1109	1.70402		1.6374				1.88341			2	1		1				1
O60256	PRPSAP2	Phosphoribosyl pyrophosphate synthase-associated protein 2	4.28266	4.29085	4.12535	4.8963		4.42067	4.5447	3.89467	4.42159	4.29259	2	2	1	2		4	2	2	3	2
O60262	GNG7	Guanine nucleotide-binding protein G(I)/G(S)/G(O) subunit gamma-7							11.3458										1
O60264	SMARCA5	SWI/SNF-related matrix-associated actin-dependent regulator of chromatin subfamily A member 5	4.23304	3.8894	3.70633	3.91211	4.06237	3.92813	4.12768	4.29408	4.19672	3.64696	8	6	9	6	4	5	2	4	5	4
O60268	KIAA0513	Uncharacterized protein KIAA0513			2.08017	1.44203	1.61308	1.51057	1.90354	1.59487	1.70683	1.53559			1	3	3	5	5	5	5	6
O60271	SPAG9	C-Jun-amino-terminal kinase-interacting protein 4		3.67411	2.5457	2.53905	2.63659	2.40407	2.62144	2.619	2.74787	2.53698		1	4	8	7	11	9	11	12	8
O60279	SUSD5	Sushi domain-containing protein 5							3.54164	2.78021									1	1
O60281	ZNF292	Zinc finger protein 292						1.76006		1.54278	0.475001							1		1	1
O60282	KIF5C	Kinesin heavy chain isoform 5C	2.82051	2.9279	2.58558	2.66247	2.95166	2.64565	2.80062	2.6086	2.60912	2.67304	49	47	37	32	31	33	28	34	28	29
O60291	MGRN1	E3 ubiquitin-protein ligase MGRN1				0.941173	1.39935	1.50077	2.17317	2.01066		2.00041				2	1	1	2	2		1
O60292	SIPA1L3	Signal-induced proliferation-associated 1-like protein 3						2.95824		2.63492	2.99114	2.87572						2		3	2	1
O60293	ZFC3H1	Zinc finger C3H1 domain-containing protein							1.18367			6.15268							1			1
O60306	AQR	RNA helicase aquarius						4.03223	3.2521	4.01879	4.07964	3.38162						2	2	2	1	2
O60313	OPA1	Dynamin-like 120 kDa protein, mitochondrial	4.4179	4.43283	3.89286	3.67521	3.57468	3.67428	3.72092	3.33563	3.30232	3.80876	11	14	18	12	11	11	11	11	12	13
O60331	PIP5K1C	Phosphatidylinositol 4-phosphate 5-kinase type-1 gamma	7.83936		3.90009	4.39248	4.49664	4.20111	4.3378	4.1544	4.18303	4.51869	1		2	2	2	3	3	3	3	3
O60333	KIF1B	Kinesin-like protein KIF1B				6.50192	0.993108	0.748194	1.25676	0.819548	0.845316	0.533348				1	3	2	1	1	2	3
O60341	KDM1A	Lysine-specific histone demethylase 1A	2.74652		2.71824	2.41378	3.1929	2.4268	2.62729	2.62278	2.80232	2.65866	2		2	2	2	4	5	3	2	4
O60343	TBC1D4	TBC1 domain family member 4					4.44549	4.59979	4.02388	4.06124	5.06974	3.95168					1	2	1	2	1	1
O60422	ONECUT3	One cut domain family member 3					0.934329										1
O60427	FADS1	Acyl-CoA (8-3)-desaturase			2.2321			2.0286	1.94859	2.01345	2.39454	2.17014			1			1	1	1	1	1
O60437	PPL	Periplakin								6.36471										1
O60443	GSDME	Gasdermin-E	3.22919	3.21506	3.04744	2.7972	3.06884	2.878	3.05339	2.91755	2.79179	3.00788	1	1	1	3	3	4	4	2	2	4
O60486	PLXNC1	Plexin-C1						2.98994	3.28519	3.57171		2.82321						1	1	1		1
O60488	ACSL4	Long-chain-fatty-acid--CoA ligase 4	2.26539	2.56199	2.14861	2.18214	2.12004	2.14613	2.15575	2.13743	2.12221	2.14083	11	10	12	11	10	12	10	11	9	9
O60493	SNX3	Sorting nexin-3	2.44074	2.46978	2.79267	2.58921	2.31686	2.44055	2.2157	2.33036	2.25685	2.38834	4	3	3	3	3	4	2	4	3	4
O60502	OGA	Protein O-GlcNAcase	2.99892	3.03168	2.86749	2.9463	2.70309	2.79375	2.74042	2.90581	2.44637	2.65343	14	15	16	11	7	13	8	10	11	10
O60503	ADCY9	Adenylate cyclase type 9							3.33229			3.18748							1			1
O60506	SYNCRIP	Heterogeneous nuclear ribonucleoprotein Q	7.58423	6.22197	6.23827	8.50288	7.20491	5.98665	7.45895	7.53711	6.55844	7.11554	15	15	12	3	8	5	7	4	5	8
O60518	RANBP6	Ran-binding protein 6	3.35084	3.33064	3.71505	2.65541	2.92874	2.81343	2.89769	2.96955	2.69641	3.07785	1	2	5	1	1	2	2	4	3	2
O60524	NEMF	Ribosome quality control complex subunit NEMF			4.98868			2.49574	3.3922	2.71684	3.10839	2.81314			1			3	2	5	3	2
O60547	GMDS	GDP-mannose 4,6 dehydratase				5.72464	5.59887	6.31674	6.84489	5.36036	6.60923	5.59689				2	3	2	3	2	2	5
O60551	NMT2	Glycylpeptide N-tetradecanoyltransferase 2			4.89273			8.45456	5.35023	6.57425	5.57586	6.01315			1			2	1	2	4	1
O60563	CCNT1	Cyclin-T1					1.647	1.49086	1.54442	1.49589		1.20126					1	1	1	1		2
O60568	PLOD3	Multifunctional procollagen lysine hydroxylase and glycosyltransferase LH3						3.41722	3.49656	3.35966								1	1	1
O60610	DIAPH1	Protein diaphanous homolog 1				3.48231	4.8678	4.62848	3.63532	4.84311		4.73312				1	1	2	2	2		3
O60613	SELENOF	Selenoprotein F	4.41545	4.79909	4.33697	5.35527	3.78293	4.71071	4.76522	4.71811	5.00253	4.65738	3	3	3	1	1	2	1	2	2	2
O60637	TSPAN3	Tetraspanin-3			2.61642										1
O60641	SNAP91	Clathrin coat assembly protein AP180	3.08779	3.29062	3.13496	2.49193	2.34354	2.77489	2.82119	3.01394	3.05473	3.07001	8	8	8	4	3	8	7	8	6	6
O60645	EXOC3	Exocyst complex component 3	4.16599	3.65288	4.05035	9.10064		4.80609	4.81056	4.73858	4.28668	4.52124	2	4	5	1		2	2	2	1	2
O60664	PLIN3	Perilipin-3				7.52387		7.67039	5.92453	4.79227		6.72064				1		1	1	1		1
O60671	RAD1	Cell cycle checkpoint protein RAD1						1.60269	1.51019	1.43289	1.50379	1.82533						1	2	1	1	1
O60674	JAK2	Tyrosine-protein kinase JAK2						1.87401	1.7439	1.81801	1.91645	1.75631						1	1	2	1	1
O60678	PRMT3	Protein arginine N-methyltransferase 3							4.27195	5.03402	5.58552								1	1	1
O60684	KPNA6	Importin subunit alpha-7			2.64316										1
O60701	UGDH	UDP-glucose 6-dehydrogenase		9.34028		7.75579	7.86176	8.53388	7.49803	6.87117	9.33747	6.98779		1		1	3	2	3	2	2	3
O60716	CTNND1	Catenin delta-1	5.45935	4.73089	4.3599	4.16969	3.93537	4.23372	4.07002	4.59362	4.45976	3.81925	9	12	13	8	6	8	5	8	4	8
O60739	EIF1B	Eukaryotic translation initiation factor 1b	1.17856	1.29884	1.58236	0.832946		0.910938					2	2	1	3		2
O60749	SNX2	Sorting nexin-2	6.31624	5.45438	6.02187	4.99846	5.71484	5.64808	5.37513	5.47919	4.41975	5.57176	4	9	7	6	4	6	6	8	7	4
O60762	DPM1	Dolichol-phosphate mannosyltransferase subunit 1	8.51541	6.69309	6.34452	5.12447	6.20444	5.4104	5.93795	5.35495	5.37775	5.93054	1	1	3	2	3	3	4	4	4	4
O60763	USO1	General vesicular transport factor p115	5.69963	5.51318	5.1613	6.4688	6.90915	7.43467	6.56076	6.92586	6.21523	6.61694	3	7	11	6	3	3	5	6	7	4
O60784	TOM1	Target of Myb1 membrane trafficking protein	5.09542	4.23973	3.56293								1	1	2
O60814	H2BC12	Histone H2B type 1-K	39.7673							22.2696			4							3
O60825	PFKFB2	6-phosphofructo-2-kinase/fructose-2,6-bisphosphatase 2						5.79624	5.27845	5.64123		5.43599						1	1	1		1
O60826	CCDC22	Coiled-coil domain-containing protein 22					5.70653	6.30817	5.88524	6.31462	5.65449	6.30291					1	1	1	1	2	1
O60828	PQBP1	Polyglutamine-binding protein 1		1.86008	1.84193	1.22994		1.35463		1.17834	1.17179	1.33146		1	1	1		1		1	1	1
O60831	PRAF2	PRA1 family protein 2	4.23584	3.92695	3.8357		3.41974	3.20656		3.27751	3.24733	3.3039	1	1	1		1	1		1	1	1
O60832	DKC1	H/ACA ribonucleoprotein complex subunit 4				18.2509	19.1305	17.9528	15.3948	17.7997		15.6349				1	1	1	1	1		1
O60841	EIF5B	Eukaryotic translation initiation factor 5B	3.66856	3.4904	3.70516	3.58897	3.69049	3.6267	3.84367	3.88961	3.82746	4.11207	5	7	16	9	7	11	8	12	10	8
O60869	EDF1	Endothelial differentiation-related factor 1	1.19095	1.34874	1.29748	1.22545	1.2157	1.30748	1.09608	1.21344	1.67095	1.09211	4	5	3	6	5	6	4	7	1	5
O60870	KIN	DNA/RNA-binding protein KIN17						1.97374	2.6387	1.87348	2.03978	2.51391						4	3	4	4	2
O60884	DNAJA2	DnaJ homolog subfamily A member 2	2.91444	3.41377	2.71979	2.97757	3.24908	3.01272	3.22483	3.01993	2.87527	3.09343	10	10	9	6	3	6	7	6	6	7
O60885	BRD4	Bromodomain-containing protein 4				1.30005	0.857085	0.99437	1.30238	1.19357	1.21429	1.21258				2	2	2	5	3	3	5
O60888	CUTA	Protein CutA	5.68126	5.7515	4.65239	5.10955	5.3077	4.30334	5.32642	5.78821	5.37614	5.33343	2	2	3	1	2	1	2	1	1	2
O60890	OPHN1	Oligophrenin-1								2.06657		1.43473								1		1
O60921	HUS1	Checkpoint protein HUS1						1.98617		1.68503		3.46013						1		1		1
O60925	PFDN1	Prefoldin subunit 1	4.39522	4.38133	4.25664	4.10125	4.0935	3.98229	3.86825	3.86014	4.12004	4.09182	4	4	4	4	6	5	6	6	4	6
O60927	PPP1R11	E3 ubiquitin-protein ligase PPP1R11				1.59302	2.87689	2.26327	2.21892	1.95767	2.62671	2.09441				1	1	2	2	2	2	2
O60934	NBN	Nibrin						3.21114	3.09556	3.12053	2.47356							1	1	1	1
O60942	RNGTT	mRNA-capping enzyme						2.45756	2.30197	2.44269	2.90508	2.40603						2	2	2	2	2
O75027	ABCB7	Iron-sulfur clusters transporter ABCB7, mitochondrial				4.3115		6.89133	5.21123	5.8446	6.76967	4.75435				1		2	1	2	1	1
O75037	KIF21B	Kinesin-like protein KIF21B	2.38744	2.48951	2.43179	2.31737	1.54416	2.03077	1.65351	2.21052	2.18162	1.90637	7	11	14	6	6	6	8	7	10	8
O75038	PLCH2	1-phosphatidylinositol 4,5-bisphosphate phosphodiesterase eta-2						6.89694										1
O75044	SRGAP2	SLIT-ROBO Rho GTPase-activating protein 2	2.93258	3.12242	3.9337	3.16922	2.90434	3.02753	2.90741	2.961	2.82485	3.21177	1	4	4	4	4	6	6	6	6	6
O75051	PLXNA2	Plexin-A2	2.98912	3.63684	2.9194	2.72061	3.26125	3.48835	3.17572	2.80404	3.46289	3.28928	2	2	4	2	2	5	5	7	4	4
O75054	IGSF3	Immunoglobulin superfamily member 3	2.98464	3.4164	2.80271	3.62959	3.27692	3.53375	3.2682	3.52063	3.46788	3.48302	1	3	3	2	2	2	2	3	3	1
O75056	SDC3	Syndecan-3	3.49037	3.25188	2.66537	2.67951	2.68941	2.56076	2.71747	2.63619	2.84389	2.6895	3	3	4	1	1	1	1	1	1	1
O75061	DNAJC6	Putative tyrosine-protein phosphatase auxilin	2.3753	2.42518	2.50924	2.28445	2.20786	2.3868	2.42156	2.16473	2.24005	2.29532	3	4	5	4	4	4	6	7	5	4
O75078	ADAM11	Disintegrin and metalloproteinase domain-containing protein 11						3.36571	2.7775	3.2826								2	1	2
O75083	WDR1	WD repeat-containing protein 1	9.22826	7.87584	7.25271	7.09122	8.00286	7.09465	7.85359	6.92614	7.25859	7.42614	15	18	18	10	10	10	8	11	7	10
O75093	SLIT1	Slit homolog 1 protein			0.245382	1.19558	1.20201	1.09787	1.14876	1.12463	1.16996	1.12321			1	2	1	3	3	3	3	4
O75110	ATP9A	Probable phospholipid-transporting ATPase IIA	1.91805	2.34893	2.39744	2.28956	2.29524	2.22967	2.30019	2.29595	2.14922	2.34222	2	5	5	5	4	7	7	7	4	5
O75113	N4BP1	NEDD4-binding protein 1				2.64686	3.31455	2.52988	2.66279	2.35975	2.74358	4.85299				1	1	3	2	3	3	1
O75116	ROCK2	Rho-associated protein kinase 2				4.16701	4.32206	4.0462	3.89696	4.17863	3.94963	4.21765				2	3	10	8	10	8	4
O75121	MFAP3L	Microfibrillar-associated protein 3-like										0.697012										1
O75122	CLASP2	CLIP-associating protein 2	2.98703	3.16936	2.91006	2.82168	3.14049	2.89933	2.74529	3.07158	2.77381	2.79625	6	7	10	9	8	10	10	11	9	9
O75129	ASTN2	Astrotactin-2					2.48936	1.44516	1.90373	2.11769	1.9156	1.94674					1	1	1	1	1	1
O75131	CPNE3	Copine-3	6.22885	5.13204	5.04942	5.8805	6.23534	5.89056	5.88393	6.43381	4.86929	5.22681	1	1	2	3	4	5	6	5	4	8
O75145	PPFIA3	Liprin-alpha-3	3.06659	3.21234	2.70263	2.80909	3.23228	2.6881	2.84097	2.5172	1.90355	2.78047	4	5	7	4	3	4	3	3	1	4
O75146	HIP1R	Huntingtin-interacting protein 1-related protein				3.01098	3.78037	2.54728	3.32624	2.73206	4.03	2.87163				1	2	2	3	2	2	2
O75150	RNF40	E3 ubiquitin-protein ligase BRE1B				2.3153	3.61852	2.5666	2.75812	2.15808	2.13902	3.05256				2	2	3	3	4	3	2
O75151	PHF2	Lysine-specific demethylase PHF2							1.47475										1
O75152	ZC3H11A	Zinc finger CCCH domain-containing protein 11A				1.06496	1.13927	1.04477	1.19082	1.21403	1.35701	1.16783				5	3	6	3	6	3	4
O75153	CLUH	Clustered mitochondria protein homolog							2.75425	2.46499		2.36695							2	1		1
O75157	TSC22D2	TSC22 domain family protein 2	3.79675	3.26132	3.45545								1	1	1
O75164	KDM4A	Lysine-specific demethylase 4A						0.479261		0.839582								1		1
O75165	DNAJC13	DnaJ homolog subfamily C member 13			4.09803				5.12878			5.36729			2				4			3
O75170	PPP6R2	Serine/threonine-protein phosphatase 6 regulatory subunit 2				3.40158	2.68541	3.28406	2.92487	3.23007	2.85229	3.01913				1	1	1	1	1	3	1
O75175	CNOT3	CCR4-NOT transcription complex subunit 3				3.60384	4.11708	3.5626	3.96464	3.83395	3.5337	3.65768				2	2	4	2	4	4	3
O75177	SS18L1	Calcium-responsive transactivator	3.36787	3.31934	4.03224	1.8582	2.09887	2.16222	2.62794	2.29937		2.5497	2	2	1	1	1	1	2	2		2
O75179	ANKRD17	Ankyrin repeat domain-containing protein 17					1.71614	0.834381	0.459201	0.561124	1.47738	0.701141					1	2	1	1	3	2
O75182	SIN3B	Paired amphipathic helix protein Sin3b						1.18207	1.2819	2.04911		1.63109						1	1	2		2
O75190	DNAJB6	DnaJ homolog subfamily B member 6	0.915898		1.20753	0.863595	1.2939	0.929561	1.21518	1.00854	0.891906	1.4272	1		1	2	1	2	1	2	2	1
O75208	COQ9	Ubiquinone biosynthesis protein COQ9, mitochondrial				6.25906	5.69084	6.3553	5.77139	6.43097	6.36695	5.55697				1	1	1	1	1	1	1
O75223	GGCT	Gamma-glutamylcyclotransferase	7.09301	6.06636	6.01021	6.15634	7.24141	6.11807	6.5603	6.13931	6.2023	6.51615	2	4	5	4	3	3	3	3	3	2
O75251	NDUFS7	NADH dehydrogenase [ubiquinone] iron-sulfur protein 7, mitochondrial	5.14447	5.00461	4.38538	4.01851	4.219	3.82357	3.96879				1	1	1	1	1	1	1
O75298	RTN2	Reticulon-2								4.6375		3.21833								1		1
O75306	NDUFS2	NADH dehydrogenase [ubiquinone] iron-sulfur protein 2, mitochondrial	7.04899	6.22599	7.23063	6.69517	6.41001	6.23237	6.23921	6.13544	6.35846	5.99215	2	2	3	5	4	4	4	3	4	4
O75312	ZPR1	Zinc finger protein ZPR1	2.7118	2.67248	3.3568			2.56033		1.96022	2.33961	2.56417	1	1	3			1		1	1	1
O75323	NIPSNAP2	Protein NipSnap homolog 2	8.33024	7.65627	7.21052	7.20785	5.30508	7.19443	6.06883	6.67377	7.20851	5.67818	2	2	5	2	3	2	3	3	2	3
O75326	SEMA7A	Semaphorin-7A				1.64848	2.16232	1.49268	1.61484	1.74029	1.52442	1.54654				1	1	3	2	2	2	2
O75334	PPFIA2	Liprin-alpha-2		4.47318	4.29108	2.45396	2.65004	2.40579	3.11719	2.53522	2.73431	2.87191		2	1	1	1	1	2	2	3	3
O75340	PDCD6	Programmed cell death protein 6						5.86632	5.05334	5.76751	4.25589	5.0742						1	1	1	1	1
O75347	TBCA	Tubulin-specific chaperone A	3.69665	3.62929	3.24448	2.86252	3.37743	2.80236	2.87669	2.94677	3.3326	3.36709	5	5	4	1	2	3	2	2	1	2
O75348	ATP6V1G1	V-type proton ATPase subunit G 1	3.31881	3.40622	2.78161	3.0072	3.04631	3.07747	2.86265	3.10958	2.57923	3.04543	3	2	1	2	3	3	3	3	3	3
O75351	VPS4B	Vacuolar protein sorting-associated protein 4B	3.37	3.57262	2.55608	3.23945	3.12746	2.94184	3.17711	3.20737	3.23245	3.20651	3	6	5	4	5	5	6	5	5	4
O75352	MPDU1	Mannose-P-dolichol utilization defect 1 protein	5.76409	4.96356	5.05529		5.19088	3.97749	5.21954	4.81446	5.79384	4.64731	1	2	2		1	1	1	1	1	1
O75367	MACROH2A1	Core histone macro-H2A.1	13.4146	9.95383	9.27141	12.6688	10.9576	14.1507	10.2306	11.9943	11.7746	11.7022	7	9	8	8	6	7	6	8	6	5
O75368	SH3BGRL	Adapter SH3BGRL	2.91751	3.35349	2.73311	2.56845	2.82485	2.48573	2.80172	2.71402	2.55515	2.98704	2	4	3	5	5	5	4	5	4	4
O75369	FLNB	Filamin-B			32.4008	16.8304	23.0955	16.6697	13.1872	21.3415		27.1645			1	1	1	1	4	3		4
O75376	NCOR1	Nuclear receptor corepressor 1						0.963418		1.08744	1.04089	1.53901						1		1	1	1
O75379	VAMP4	Vesicle-associated membrane protein 4				3.11828	1.80277	2.3884	1.55919	3.09141	2.11612	2.94203				1	2	1	2	1	1	1
O75380	NDUFS6	NADH dehydrogenase [ubiquinone] iron-sulfur protein 6, mitochondrial	2.81011	2.86114	4.44741	2.60864	2.27517	2.41952	2.18131	2.5504	2.5843	2.65447	2	2	3	1	1	1	1	1	1	2
O75381	PEX14	Peroxisomal membrane protein PEX14	2.64127		3.39497		3.33387	2.70604	2.81101	2.96657	2.64993	0.297577	1		1		1	1	1	1	1	1
O75382	TRIM3	Tripartite motif-containing protein 3	5.44996	4.59517	5.75009	5.22958	4.39774	5.36922	4.70666	4.40858	4.13874	4.78643	2	3	3	3	2	3	4	4	4	3
O75390	CS	Citrate synthase, mitochondrial	6.77388	7.65426	7.37575	8.06697	7.32625	7.46592	6.4336	7.624	7.38668	7.06007	8	6	7	6	7	5	4	6	4	6
O75391	SPAG7	Sperm-associated antigen 7				0.919146	0.924925	1.23834	0.933309	0.920394	0.932396	0.941701				1	1	2	1	1	1	1
O75394	MRPL33	39S ribosomal protein L33, mitochondrial				5.60029	6.41833	7.87877		5.87862	4.73475	6.84602				1	1	1		1	1	1
O75396	SEC22B	Vesicle-trafficking protein SEC22b	4.00422	4.35448	3.79575		3.44516						2	2	2		1
O75400	PRPF40A	Pre-mRNA-processing factor 40 homolog A	5.27699	4.6601	1.04252	4.77209	6.29137	5.6938	6.47772	6.34305	4.28679	7.02281	1	2	5	2	1	3	5	6	3	4
O75410	TACC1	Transforming acidic coiled-coil-containing protein 1							1.3885										1
O75420	GIGYF1	GRB10-interacting GYF protein 1				1.77378		1.54082	2.32471	2.17481		2.24121				1		1	1	1		2
O75431	MTX2	Metaxin-2	1.90131	2.81013		2.44741	3.69028	2.73257	3.14531	2.87943	1.85216		2	2		1	1	2	1	2	2
O75436	VPS26A	Vacuolar protein sorting-associated protein 26A		3.94953	4.66046	3.26602	3.93628	3.89033	3.6682	3.68512	3.90171	3.63503		1	2	4	3	5	3	5	4	4
O75438	NDUFB1	NADH dehydrogenase [ubiquinone] 1 beta subcomplex subunit 1	7.39803	6.81696	6.65838	7.26017	6.91184	7.31918	7.12082	6.93686	7.6939	6.20914	2	2	2	1	1	1	1	1	1	1
O75439	PMPCB	Mitochondrial-processing peptidase subunit beta			4.4799		4.03414		4.89335	5.12607		4.76225			2		1		2	1		2
O75446	SAP30	Histone deacetylase complex subunit SAP30							3.16294										1
O75448	MED24	Mediator of RNA polymerase II transcription subunit 24							4.50574										1
O75475	PSIP1	PC4 and SFRS1-interacting protein	3.75535	3.81016	3.62931	2.532	3.2935	2.76572	3.22277	2.89606	3.39209	2.95481	12	12	11	4	4	6	4	7	5	5
O75477	ERLIN1	Erlin-1	0.407948		7.87848								1		1
O75487	GPC4	Glypican-4						8.18647	7.51286	8.69616		7.02709						1	1	1		1
O75489	NDUFS3	NADH dehydrogenase [ubiquinone] iron-sulfur protein 3, mitochondrial	1.68139	5.97525	4.99849	6.26309	5.33116	6.26686	5.38953	5.73343	5.10564	5.34964	3	3	4	1	2	1	2	1	2	2
O75493	CA11	Carbonic anhydrase-related protein 11						1.90755	4.93324	1.66284	1.65621							1	1	1	1
O75494	SRSF10	Serine/arginine-rich splicing factor 10		6.0312	6.41588	6.07053	5.6273	6.35331	5.76205	6.25023	7.04376	5.33528		1	1	1	1	1	1	1	1	1
O75503	CLN5	Ceroid-lipofuscinosis neuronal protein 5	3.44404		0.685311						4.06041	5.97406	1		1						3	1
O75506	HSBP1	Heat shock factor-binding protein 1	0.713765		2.36366								2		2
O75509	TNFRSF21	Tumor necrosis factor receptor superfamily member 21						0.532576		0.562084								1		1
O75521	ECI2	Enoyl-CoA delta isomerase 2						10.9429		11.1843	7.49258							1		1	1
O75525	KHDRBS3	KH domain-containing, RNA-binding, signal transduction-associated protein 3	4.30839	4.10288	4.67032	3.97067	4.59662	3.97067	4.5082		4.01485		2	3	4	1	2	1	2		1
O75529	TAF5L	TAF5-like RNA polymerase II p300/CBP-associated factor-associated factor 65 kDa subunit 5L						3.90509	3.07086	3.06057	2.69181	3.44298						1	2	1	2	2
O75530	EED	Polycomb protein EED								2.74485		3.1232								1		1
O75531	BANF1	Barrier-to-autointegration factor	3.99139	4.34113	4.01358	2.98774	5.44583	2.92389		4.81929	5.18019		3	4	4	2	1	2		1	1
O75533	SF3B1	Splicing factor 3B subunit 1	2.23441	2.53186	2.5329	2.05861	1.94641	2.08798	2.34986	2.23262	2.29645	2.27052	10	16	18	7	8	11	10	13	7	9
O75534	CSDE1	Cold shock domain-containing protein E1	2.00664	2.38917	1.95452	2.00802	2.03138	1.92705	1.93331	2.0615	1.94003	2.04481	16	13	20	13	9	13	10	13	13	10
O75569	PRKRA	Interferon-inducible double-stranded RNA-dependent protein kinase activator A	4.8424	4.77524	4.78346	4.39569	3.84058	3.5363	4.5374	4.24296	4.08378	3.87859	4	3	3	2	1	1	2	3	4	3
O75582	RPS6KA5	Ribosomal protein S6 kinase alpha-5						4.69699	4.96492	4.54176								1	1	1
O75586	MED6	Mediator of RNA polymerase II transcription subunit 6					2.82857	2.62068	2.72871	2.69359	2.20814	3.20459					1	1	1	1	1	1
O75592	MYCBP2	E3 ubiquitin-protein ligase MYCBP2				1.87289	2.08633	1.74576	1.33496	1.68452	1.72085	1.94683				3	5	14	11	15	16	11
O75608	LYPLA1	Acyl-protein thioesterase 1	8.66502	7.53973	7.8585	7.60442	7.78915	8.22606	6.95786	7.96176	8.20508	6.95987	2	3	2	3	3	3	2	3	2	2
O75616	ERAL1	GTPase Era, mitochondrial										2.04815										1
O75643	SNRNP200	U5 small nuclear ribonucleoprotein 200 kDa helicase	2.79015	3.13	2.47125	2.93245	3.11063	2.89795	3.10952	2.97818	3.17914	3.1133	15	19	20	11	10	14	13	14	11	11
O75663	TIPRL	TIP41-like protein	3.50223	3.45532	3.50276	2.95255	3.0407	3.01652	3.05019	3.13903	3.11562	3.2876	7	6	7	6	7	7	7	7	7	6
O75688	PPM1B	Protein phosphatase 1B	3.38655	3.99989	4.22554	2.30124	3.43305		3.68418	3.44788	3.45876	3.34322	2	1	1	1	1		1	1	1	1
O75689	ADAP1	Arf-GAP with dual PH domain-containing protein 1		4.01831	2.85918	3.40477	3.77812	3.79003	3.70208	3.28147	1.70914	3.95605		1	2	2	2	2	1	2	2	2
O75691	UTP20	Small subunit processome component 20 homolog						9.21925		4.46971	8.67322	5.992						1		2	1	2
O75694	NUP155	Nuclear pore complex protein Nup155			19.7046		32.1847	27.7799	25.4976	23.5434		23.7999			1		2	1	1	2		1
O75695	RP2	Protein XRP2		9.46877	9.24906	13.5173		12.9921	10.9296	12.3635	13.4174	11.4683		1	1	1		2	3	2	1	2
O75717	WDHD1	WD repeat and HMG-box DNA-binding protein 1									5.9335										1
O75746	SLC25A12	Electrogenic aspartate/glutamate antiporter SLC25A12, mitochondrial			4.34326	5.08361	4.50334	5.12188		5.02688	5.54292	4.68426			3	1	1	1		1	1	1
O75747	PIK3C2G	Phosphatidylinositol 3-kinase C2 domain-containing subunit gamma									4.30326										1
O75781	PALM	Paralemmin-1	8.62331	7.37763	7.03407	8.17607	6.95542	9.21834	6.9454	8.96027	6.06432	6.97102	5	5	5	5	5	4	4	3	3	5
O75787	ATP6AP2	Renin receptor		3.37715	3.13209	0.838061	0.977769	0.794354	0.968589	1.39737	0.881588	1.4178		1	1	1	2	2	1	2	3	2
O75821	EIF3G	Eukaryotic translation initiation factor 3 subunit G	3.28363	4.07286	3.7771		2.60631		6.03166	3.27461		5.65609	1	2	3		2		1	2		1
O75822	EIF3J	Eukaryotic translation initiation factor 3 subunit J	4.21486	4.10523	4.2347	4.24077	4.24616	3.99712	4.08088	3.90805	4.01432	4.23238	5	7	8	5	5	6	5	5	3	4
O75832	PSMD10	26S proteasome non-ATPase regulatory subunit 10	3.22945	3.33221	3.15213	3.50894	3.13737	3.04531	3.45482	3.35907	3.29829	3.36814	4	3	6	3	2	4	5	6	4	4
O75844	ZMPSTE24	CAAX prenyl protease 1 homolog	8.04818	5.95807	6.64068		6.22683	6.79859	5.43534	7.44944	7.02635		2	2	3		1	2	2	2	2
O75845	SC5D	Lathosterol oxidase						1.40253		1.1631	1.08762							1		1	1
O75874	IDH1	Isocitrate dehydrogenase [NADP] cytoplasmic	6.49841	6.14796	5.42688	6.00406	6.25973	6.26071	6.33416	6.06752	5.72547	6.48304	14	13	14	11	11	12	10	12	10	10
O75880	SCO1	Protein SCO1 homolog, mitochondrial						7.67993		3.80301	6.00393	1.93935						1		1	1	1
O75882	ATRN	Attractin									2.0694										1
O75884	RBBP9	Serine hydrolase RBBP9	4.21431	3.18574	1.06879		3.90404			4.45122	4.60712	3.84463	1	1	3		1			1	1	1
O75886	STAM2	Signal transducing adapter molecule 2	2.53487		3.22835	2.40847	2.30062	2.46101	2.35308	2.68923	2.4273	2.40904	1		2	4	4	4	4	4	3	3
O75899	GABBR2	Gamma-aminobutyric acid type B receptor subunit 2						2.06932	2.12814	1.92104	1.73571							2	1	2	1
O75909	CCNK	Cyclin-K								3.31487										1
O75914	PAK3	Serine/threonine-protein kinase PAK 3	2.78474	2.85102	3.0742	2.21476	3.20186	2.63912	3.01618	2.42748	2.4961	3.10781	2	2	9	1	8	2	9	2	2	8
O75915	ARL6IP5	PRA1 family protein 3	3.32681	3.56366	2.80267		3.30016	3.59652		3.33324	3.43374	3.19303	1	2	2		1	1		1	1	1
O75925	PIAS1	E3 SUMO-protein ligase PIAS1									1.93068										1
O75934	BCAS2	Pre-mRNA-splicing factor SPF27	3.03263	1.08452	3.89516	4.06247	4.27595	4.00841	4.37168	3.93953	4.07634	4.40232	1	1	2	4	3	4	3	4	3	3
O75935	DCTN3	Dynactin subunit 3	4.27775	3.82949	4.0073	4.33109	4.18367	4.45081	4.19683	4.708	4.40342	4.29206	3	4	3	4	3	5	5	5	4	5
O75937	DNAJC8	DnaJ homolog subfamily C member 8	1.93931	2.27098	2.22171	2.06428	1.90188	1.97046	1.88674	1.86678	1.63313	1.9049	9	8	10	5	4	5	6	6	5	5
O75940	SMNDC1	Survival of motor neuron-related-splicing factor 30		2.3329		1.90034	1.61845	2.17449	1.80474	1.67	1.83652	2.02395		1		1	1	1	2	1	1	2
O75947	ATP5PD	ATP synthase subunit d, mitochondrial	9.72661	8.16848	7.57521	8.01927	7.75356	8.0684	7.68001	7.6592	8.51991	7.74313	10	10	10	6	6	6	3	6	5	5
O75953	DNAJB5	DnaJ homolog subfamily B member 5				1.82572	1.64509	1.97665	1.68563	1.92309	2.08993					1	1	1	1	1	1
O75955	FLOT1	Flotillin-1			4.73957	5.18909	6.02179	4.9545	5.70501	4.58084	4.72042	5.92455			3	2	1	2	2	3	3	1
O75962	TRIO	Triple functional domain protein	3.33186	3.68614	1.87523	3.28724	3.22768	3.61771	3.65114	3.10326	3.43024	3.55727	7	10	10	6	6	9	11	11	11	9
O75964	ATP5MG	ATP synthase subunit g, mitochondrial	7.99939	7.83396	6.98936	5.94638	6.45439	6.42607	6.36094	6.62612	5.77951	6.48308	4	5	3	1	2	2	2	2	1	2
O75976	CPD	Carboxypeptidase D			2.7724	3.69173		3.57817	3.49112	3.97023	3.6879	3.61035			1	1		2	1	2	3	1
O76003	GLRX3	Glutaredoxin-3	4.63402	4.47021	4.04898	3.83071	4.04434	3.94484	3.78347	4.05965	3.98901	3.9447	9	11	10	10	8	10	10	11	11	11
O76021	RSL1D1	Ribosomal L1 domain-containing protein 1			5.61666	4.31941	4.51087	4.78413	4.70595	4.89809	4.76153	4.85237			1	3	2	4	4	4	2	4
O76031	CLPX	ATP-dependent Clp protease ATP-binding subunit clpX-like, mitochondrial			6.81882	2.18333	1.92679	1.88461	2.1835	2.00055	1.98898	1.24483			1	3	3	4	4	4	3	5
O76038	SCGN	Secretagogin	15.2636	7.87796	5.80467	7.81209		7.69631	8.68427	8.19355	7.24709	8.50457	1	2	1	1		1	1	1	2	1
O76041	NEBL	Nebulette			3.61754	3.46356	3.35395	3.46887	3.36483	3.45948	3.62239	3.18886			2	1	1	1	1	1	1	1
O76062	TM7SF2	Delta(14)-sterol reductase TM7SF2		5.4029										1
O76070	SNCG	Gamma-synuclein	3.57751	3.67664	3.59178	3.325	2.86721	3.23721	3.09454	3.21801	3.22209	3.39462	8	8	8	11	11	10	11	13	10	10
O76071	CIAO1	Probable cytosolic iron-sulfur protein assembly protein CIAO1				3.16107	2.57205	2.81648		3.09591	3.16107					1	1	1		1	1
O76094	SRP72	Signal recognition particle subunit SRP72	4.94793	4.30081	5.03997	4.86224	4.56591	5.01847	4.6234	4.61719	4.8009	4.58314	2	4	9	8	7	9	8	10	9	10
O76095	JTB	Protein JTB								2.17801	2.52774	2.32983								1	1	1
O94760	DDAH1	N(G),N(G)-dimethylarginine dimethylaminohydrolase 1	3.17373	3.38931	3.27868	3.00535	2.94384	3.12949	3.0778	3.08616	3.09689	3.01632	8	8	9	9	7	8	7	8	7	7
O94763	URI1	Unconventional prefoldin RPB5 interactor 1							3.26419	2.77885		3.48653							1	1		1
O94772	LY6H	Lymphocyte antigen 6H	2.25137	2.38608	2.38864	1.73076	2.08481	1.94336	1.97425	1.72953	2.03712	1.95083	2	2	2	2	2	2	2	2	2	2
O94776	MTA2	Metastasis-associated protein MTA2			4.21275	2.59282	2.73612	2.95306	2.7951	3.09817	2.74243	2.80655			2	2	2	4	4	4	3	4
O94779	CNTN5	Contactin-5					2.92654		3.48769	2.90353		3.47678					1		1	1		1
O94805	ACTL6B	Actin-like protein 6B	2.41416	2.6366	2.20165	3.91738				2.73934	2.35408		1	1	3	1				2	1
O94811	TPPP	Tubulin polymerization-promoting protein	4.36546	4.23966	3.96939	4.28834	4.41395	4.32287	4.33149	4.44136	3.5453	4.24427	5	5	7	3	3	4	2	4	3	2
O94813	SLIT2	Slit homolog 2 protein				1.22309	1.44701	1.44352	1.51184	1.6315	1.66066	1.64574				2	2	4	4	4	4	3
O94817	ATG12	Ubiquitin-like protein ATG12						3.98342	5.11628	4.0447	3.91735	5.18621						1	1	1	1	1
O94818	NOL4	Nucleolar protein 4							1.1688										1
O94822	LTN1	E3 ubiquitin-protein ligase listerin						2.36809	2.72342	2.46075	2.4321	2.93975						4	1	4	3	2
O94826	TOMM70	Mitochondrial import receptor subunit TOM70	4.58782	4.39985	4.0265	4.82229	4.32878	5.02584	3.99162	4.83068	4.4512	4.17927	8	8	11	7	5	10	10	9	9	9
O94829	IPO13	Importin-13									3.70118										1
O94830	DDHD2	Phospholipase DDHD2				2.60331		3.12498	1.71499	1.74705	2.30898	2.15085				2		1	1	2	2	2
O94842	TOX4	TOX high mobility group box family member 4				1.14643	1.42776	1.36775	1.38649		1.2483	1.32216				1	1	1	1		1	1
O94844	RHOBTB1	Rho-related BTB domain-containing protein 1				4.07287	4.69776	4.06292	3.18194	3.95878		3.86104				1	1	1	1	1		1
O94851	MICAL2	[F-actin]-monooxygenase MICAL2									2.43345										1
O94856	NFASC	Neurofascin	3.89789	3.92997	4.04006	4.00667	3.93342	3.75686	3.60482	3.84378	3.22345	3.81438	8	7	8	4	3	5	3	6	4	3
O94868	FCHSD2	F-BAR and double SH3 domains protein 2				1.77843		2.01215	1.76469	1.78048	2.08679	1.63782				2		2	3	3	3	3
O94874	UFL1	E3 UFM1-protein ligase 1	5.50648		3.09966				4.27847	4.76168			1		1				1	1
O94875	SORBS2	Sorbin and SH3 domain-containing protein 2			2.66021	2.44838	2.53084	2.35679	2.51969	2.54876	1.99803	2.93994			3	2	3	2	4	2	3	4
O94876	TMCC1	Transmembrane and coiled-coil domains protein 1				2.90426	3.12866	2.64062	2.90858	2.83181	2.4052	2.90308				1	1	1	2	1	2	2
O94880	PHF14	PHD finger protein 14				2.04075	1.84015	1.79775	1.83357	1.77318	2.01297	1.84996				1	2	3	3	3	2	5
O94885	SASH1	SAM and SH3 domain-containing protein 1									2.16043										1
O94887	FARP2	FERM, ARHGEF and pleckstrin domain-containing protein 2										6.41374										1
O94888	UBXN7	UBX domain-containing protein 7	2.9746	2.15573	2.21878	1.68147	1.83353	2.05791	1.86916	2.10623	2.1837	1.77723	1	2	2	4	3	5	3	5	4	2
O94898	LRIG2	Leucine-rich repeats and immunoglobulin-like domains protein 2							1.24934	0.885351		0.812918							1	1		1
O94901	SUN1	SUN domain-containing protein 1						12.0427	4.2527	10.4471		6.20714						1	1	1		1
O94903	PLPBP	Pyridoxal phosphate homeostasis protein	5.51452	4.86147	5.18991	5.18937	5.27945	5.02315	5.25238	5.16142	5.0695	4.52431	3	3	3	2	3	2	2	2	2	3
O94905	ERLIN2	Erlin-2	8.21015	7.07489	5.87118	6.41639	7.79663	7.89569	7.12311	7.69341	7.75685	7.42761	3	3	2	7	7	8	7	9	6	8
O94906	PRPF6	Pre-mRNA-processing factor 6	1.9104	2.56369	1.82081	2.01934	1.98342	1.89256	2.0387	2.2083	2.08272	2.13763	3	2	4	7	2	9	10	10	11	7
O94910	ADGRL1	Adhesion G protein-coupled receptor L1					1.85462	2.09417	2.4722	1.94802	2.00331	2.28681					1	1	1	1	1	1
O94913	PCF11	Pre-mRNA cleavage complex 2 protein Pcf11						1.37648		1.60637	3.17755							1		2	1
O94916	NFAT5	Nuclear factor of activated T-cells 5						2.15734		1.33011								1		1
O94919	ENDOD1	Endonuclease domain-containing 1 protein				2.08825		2.04386	2.05143	2.04981	2.10939	2.19509				1		1	1	1	1	1
O94921	CDK14	Cyclin-dependent kinase 14	3.10069			3.38072	2.91882	2.58426		2.41668	2.61468	2.55289	1			1	2	2		2	2	4
O94925	GLS	Glutaminase kidney isoform, mitochondrial	3.71502	3.4676	3.11172	3.17599	3.17838	3.04478	2.94958	3.2768	3.19523	2.96544	6	6	10	4	2	6	3	4	4	3
O94933	SLITRK3	SLIT and NTRK-like protein 3						1.7831										1
O94952	FBXO21	F-box only protein 21						1.70851	1.78026	1.58521	1.78757	1.71994						1	1	1	1	1
O94953	KDM4B	Lysine-specific demethylase 4B						1.03066										1
O94955	RHOBTB3	Rho-related BTB domain-containing protein 3			7.08181										1
O94964	SOGA1	Protein SOGA1				3.4199		1.71937		1.15889		2.34819				1		2		2		1
O94966	USP19	Ubiquitin carboxyl-terminal hydrolase 19						3.04544	2.99517	3.18245	3.22204	3.14301						1	2	1	1	1
O94967	WDR47	WD repeat-containing protein 47	3.01881	3.21685	3.09993	3.61573	3.1558	3.00368	3.14388	3.46306	3.05729	3.25498	5	5	7	5	5	6	6	5	6	6
O94973	AP2A2	AP-2 complex subunit alpha-2	4.39367	4.23438	4.48278	3.9937	4.12927	4.49003	4.08846	4.08565	4.20465	4.34807	4	6	7	5	5	4	6	6	4	6
O94979	SEC31A	Protein transport protein Sec31A	2.6207	4.68769	1.63301	4.16287	3.99512	4.33922	4.66653	4.42725	3.73338	2.87065	10	8	15	6	4	9	8	10	8	7
O95025	SEMA3D	Semaphorin-3D	9.16582	6.97369	7.72404							3.62018	1	1	1							1
O95057	DIRAS1	GTP-binding protein Di-Ras1				1.62325	1.80774	1.51427	4.04191	1.60705	1.79188	2.07082				3	1	3	1	2	1	3
O95070	YIF1A	Protein YIF1A	3.82208										1
O95071	UBR5	E3 ubiquitin-protein ligase UBR5						3.09427	3.07429	2.58129		2.19799						1	1	1		1
O95104	SCAF4	SR-related and CTD-associated factor 4	2.72316	3.78597		3.53231		3.42197	3.9376	3.47733	2.7412	3.23913	1	1		1		1	2	1	1	2
O95139	NDUFB6	NADH dehydrogenase [ubiquinone] 1 beta subcomplex subunit 6		8.43331	5.51885	5.89679	7.27925	6.02275	7.25696	6.9033	7.60567	5.49123		1	1	1	2	2	3	2	2	4
O95140	MFN2	Mitofusin-2			1.32393		2.7713	2.79658	2.98653	2.7088	2.78081	2.89419			1		1	4	3	4	3	4
O95155	UBE4B	Ubiquitin conjugation factor E4 B				2.63103	2.67474	2.3627	2.74156	2.79259	2.65853	2.84497				1	1	2	1	2	2	3
O95163	ELP1	Elongator complex protein 1	3.60584		3.5906	3.21897	3.07116	3.40933	2.74007	3.25886	3.21876	3.02156	1		1	1	3	6	5	7	6	4
O95166	GABARAP	Gamma-aminobutyric acid receptor-associated protein			1.34652	1.15957	1.2493	1.73987	1.25683	1.20914	1.56988	1.44855			1	1	1	2	1	1	2	1
O95167	NDUFA3	NADH dehydrogenase [ubiquinone] 1 alpha subcomplex subunit 3			7.01978	6.21207	7.71761	6.71572	6.47977	7.4189	7.03936	6.62437			1	1	2	1	2	2	1	2
O95169	NDUFB8	NADH dehydrogenase [ubiquinone] 1 beta subcomplex subunit 8, mitochondrial			9.74882	6.5988	5.91749		7.34919	7.42384	6.93969	7.45446			1	1	1		1	1	1	1
O95182	NDUFA7	NADH dehydrogenase [ubiquinone] 1 alpha subcomplex subunit 7	4.22437	4.17279	3.83472	3.357	3.67516	3.04576	2.48416	3.42183	3.70542	3.80988	2	1	4	6	5	5	6	6	4	5
O95197	RTN3	Reticulon-3	2.99523	3.15391	3.0079	2.35173	2.22947	2.12849	2.12828	2.08501	2.11661	2.10388	3	3	3	4	6	7	8	9	9	9
O95198	KLHL2	Kelch-like protein 2										2.50525										1
O95202	LETM1	Mitochondrial proton/calcium exchanger protein	6.6453	5.68794	4.54649	5.43872	5.92069	5.58682	5.39723	5.74366	5.34443	4.82536	6	11	12	5	7	6	6	7	4	6
O95208	EPN2	Epsin-2			3.65758	2.48516		2.52744		2.53874	2.4816				1	1		1		1	1
O95218	ZRANB2	Zinc finger Ran-binding domain-containing protein 2	3.30965	3.50251	3.3856	2.68098	3.30236	2.57505		2.52252	4.24135	3.46593	3	3	2	2	1	2		2	2	2
O95219	SNX4	Sorting nexin-4	3.2837	3.53764	3.6165	3.79021	3.74945	3.61281	3.45019	3.76862	3.51973	3.8123	4	4	7	7	5	9	4	8	8	5
O95232	LUC7L3	Luc7-like protein 3	5.30134	3.60939	3.26665	3.96582	3.92	3.89191	4.12549	4.08599	4.03657	4.12916	2	4	5	1	3	1	3	3	3	3
O95239	KIF4A	Chromosome-associated kinesin KIF4A			4.6509										1
O95248	SBF1	Myotubularin-related protein 5			2.74403	3.26265	4.37586	3.67104	4.65476	4.38001	4.636	4.65745			1	1	1	3	6	3	5	5
O95251	KAT7	Histone acetyltransferase KAT7						1.11794	1.19664	1.55688	1.15577	1.37368						1	1	1	1	1
O95271	TNKS	Poly [ADP-ribose] polymerase tankyrase-1							0.869147		1.92889	1.41666							1		1	1
O95292	VAPB	Vesicle-associated membrane protein-associated protein B/C	4.0664	4.13149	3.6463	3.67512	3.9232	3.6473	3.45817	3.5922	3.67547	3.62334	8	7	9	7	6	8	7	8	7	8
O95295	SNAPIN	SNARE-associated protein Snapin			4.79139			3.21024	4.69908	4.58938		4.24472			1			1	1	1		1
O95297	MPZL1	Myelin protein zero-like protein 1			3.09406										1
O95298	NDUFC2	NADH dehydrogenase [ubiquinone] 1 subunit C2	8.27683	6.97312	6.89175	8.43956	6.35193	9.11	6.28247	6.70462	9.25955	6.80212	2	2	2	3	2	3	1	3	3	2
O95299	NDUFA10	NADH dehydrogenase [ubiquinone] 1 alpha subcomplex subunit 10, mitochondrial	7.91159	6.30547	4.74751	6.13382	5.73913	6.78665	5.95363	5.97114	7.43233	5.65932	2	4	6	6	7	7	7	8	4	7
O95302	FKBP9	Peptidyl-prolyl cis-trans isomerase FKBP9						2.70889		2.50986	2.4448							1		1	1
O95319	CELF2	CUGBP Elav-like family member 2	2.41339			3.47615	2.39068	2.55386	2.71503	3.12899	3.71382	2.76192	1			1	2	2	4	2	1	5
O95336	PGLS	6-phosphogluconolactonase	7.94894	7.21404	7.20936	6.94661		7.54461		8.83601	8.44034		2	2	2	1		1		1	1
O95347	SMC2	Structural maintenance of chromosomes protein 2									4.53345										2
O95352	ATG7	Ubiquitin-like modifier-activating enzyme ATG7	8.00682	5.17196		7.82231		7.08715	7.09754	9.73997	6.64846	6.40984	1	1		1		2	1	1	1	1
O95359	TACC2	Transforming acidic coiled-coil-containing protein 2	2.20138	2.15857	2.1951	1.99475	2.07065	2.03662	2.75289	2.13283	2.29889	3.21559	2	2	3	3	4	4	4	6	8	3
O95372	LYPLA2	Acyl-protein thioesterase 2	5.7109	4.76119	4.47157	5.20864	4.995	4.4895	4.87407	4.39491	4.6209	4.71082	3	4	5	5	3	5	3	5	2	2
O95373	IPO7	Importin-7	5.12892	4.11486	4.563	4.45799	4.94783	4.57498	4.54705	4.96828	4.04634	4.67102	4	3	7	3	4	5	3	5	4	4
O95376	ARIH2	E3 ubiquitin-protein ligase ARIH2				4.77268	4.59761	4.90637	5.1661	4.82745	4.4138	5.37532				1	1	2	3	2	1	3
O95394	PGM3	Phosphoacetylglucosamine mutase	15.0926	8.25038	5.50784	7.66365	7.90154	7.18601	7.91878	7.02827	5.90996	8.13468	1	2	4	2	2	2	2	2	5	2
O95400	CD2BP2	CD2 antigen cytoplasmic tail-binding protein 2						1.49262	1.88409	1.17322	1.68986	1.57633						1	1	1	1	2
O95405	ZFYVE9	Zinc finger FYVE domain-containing protein 9								2.2022										1
O95425	SVIL	Supervillin				7.47103	3.00326	5.00505	10.1033	5.57876	7.8339	3.18163				1	1	2	1	3	2	1
O95427	PIGN	GPI ethanolamine phosphate transferase 1							5.91893										1
O95429	BAG4	BAG family molecular chaperone regulator 4					1.7064	1.9114	1.92138	1.84514	1.93907	1.84025					1	1	2	1	2	1
O95433	AHSA1	Activator of 90 kDa heat shock protein ATPase homolog 1	3.67758	4.05016	3.57606	3.56802	3.62373	4.19786	3.5443	3.95129	3.32283	3.61601	7	7	10	4	3	3	3	4	4	3
O95436	SLC34A2	Sodium-dependent phosphate transport protein 2B							3.86004										1
O95453	PARN	Poly(A)-specific ribonuclease PARN				4.64031			3.57484	3.69478	3.52548	3.43898				1			1	3	2	1
O95456	PSMG1	Proteasome assembly chaperone 1						2.84718	3.07954	2.81314	2.72712	2.78628						1	1	1	1	1
O95470	SGPL1	Sphingosine-1-phosphate lyase 1	5.43991	5.70141	4.89554	5.19759	4.80057	2.79484	4.79333	4.63155	3.61205	4.71896	2	2	3	2	1	5	3	4	4	3
O95477	ABCA1	Phospholipid-transporting ATPase ABCA1							3.86258										1
O95478	NSA2	Ribosome biogenesis protein NSA2 homolog						0.928332										1
O95486	SEC24A	Protein transport protein Sec24A	3.48885	4.04331	3.81173		3.46723	3.61793	3.85652	3.6059	3.79095	3.81299	1	1	1		1	1	2	2	1	2
O95487	SEC24B	Protein transport protein Sec24B	4.54077	4.19542	3.89132			3.88787	4.31321	3.89765	3.89249		1	1	1			2	1	1	2
O95490	ADGRL2	Adhesion G protein-coupled receptor L2	5.38228			3.41439	3.36646	3.47592	2.92045	3.47205	3.47518	2.73733	1			1	1	1	2	1	1	2
O95502	NPTXR	Neuronal pentraxin receptor			1.54091	0.930052		1.22854	1.52015	1.2831	1.27717	1.2748			1	1		1	1	1	1	1
O95544	NADK	NAD kinase								2.00814										1
O95551	TDP2	Tyrosyl-DNA phosphodiesterase 2				1.10002		1.68021		1.615						1		1		1
O95573	ACSL3	Fatty acid CoA ligase Acsl3	1.75921	3.17009	2.69919	3.0963	3.03267	2.84808	3.09718	2.85924	3.13189	3.13721	2	2	4	1	1	2	2	3	2	2
O95602	POLR1A	DNA-directed RNA polymerase I subunit RPA1						2.9298	3.24096	3.47371		3.63118						1	1	2		1
O95613	PCNT	Pericentrin						6.77976				6.33402						1				1
O95619	YEATS4	YEATS domain-containing protein 4				1.76013		1.98252	1.77581	1.97867		1.9028				1		2	1	2		2
O95622	ADCY5	Adenylate cyclase type 5						2.73535	3.10217	3.11093		2.99633						1	1	1		1
O95628	CNOT4	CCR4-NOT transcription complex subunit 4					1.35069	1.79792	1.35068	1.33398	1.39437	1.22101					1	2	1	2	2	1
O95630	STAMBP	STAM-binding protein			4.39058	4.29366	3.99715	4.53643	4.60101	3.87437	4.51049	4.33951			1	3	3	3	2	2	1	3
O95671	ASMTL	Probable bifunctional dTTP/UTP pyrophosphatase/methyltransferase protein		5.89533	5.80096	5.73065	5.10972	5.64045	5.09588	4.77158	5.68917	5.6445		2	2	2	3	2	3	2	3	3
O95674	CDS2	Phosphatidate cytidylyltransferase 2	3.20305	3.23234	1.62409								2	2	2
O95684	CEP43	Centrosomal protein 43				2.60655		1.70396	1.80632	2.10528	1.17787	1.7847				1		1	1	1	1	1
O95696	BRD1	Bromodomain-containing protein 1						2.96793										1
O95707	POP4	Ribonuclease P protein subunit p29						6.76528		6.82854								1		1
O95714	HERC2	E3 ubiquitin-protein ligase HERC2				1.42365	1.50605	1.71065	1.58313	1.72239	1.62907	1.64062				1	2	4	3	6	5	5
O95716	RAB3D	Ras-related protein Rab-3D		2.64368				2.41043			2.05683			1				1			2
O95721	SNAP29	Synaptosomal-associated protein 29	3.44938	3.08743	3.69788		2.68006		2.74224			2.89315	1	1	1		1		1			1
O95747	OXSR1	Serine/threonine-protein kinase OSR1	5.85214	5.72086	5.31067	5.54119	5.40467	5.27742	5.09276	5.50202	5.44202	5.20372	9	12	11	4	4	5	6	5	5	5
O95749	GGPS1	Geranylgeranyl pyrophosphate synthase	7.20551	5.73872	5.34587	4.57531	5.52784	5.26355	4.87075	5.15313	5.19661	5.98064	1	1	2	3	2	2	1	2	2	1
O95757	HSPA4L	Heat shock 70 kDa protein 4L	3.38015	3.16156	1.85447	2.18086	2.62988	2.57162	2.46924	2.39606	2.38029	2.69244	1	1	1	2	1	4	3	4	3	2
O95758	PTBP3	Polypyrimidine tract-binding protein 3	2.86401	3.38094	2.96657	2.95947	3.10974	3.16887	3.8164	3.26883	3.19726	3.70587	2	1	2	2	2	2	5	2	3	5
O95782	AP2A1	AP-2 complex subunit alpha-1	4.07068	5.40439	3.86223	3.84964	3.4112	3.9119	3.5039	3.87025	4.66045	4.1621	8	10	13	4	3	6	4	5	4	4
O95785	WIZ	Protein Wiz						2.15176	2.27113	2.46801	1.89594							1	2	1	2
O95793	STAU1	Double-stranded RNA-binding protein Staufen homolog 1		2.2363	1.30743	1.44291	1.1745	1.21071	1.33202	1.25716	1.38819	1.05751		1	2	2	2	4	2	3	2	2
O95816	BAG2	BAG family molecular chaperone regulator 2			0.279178										1
O95817	BAG3	BAG family molecular chaperone regulator 3						2.8904		3.41993		2.80364						2		1		2
O95819	MAP4K4	Mitogen-activated protein kinase kinase kinase kinase 4	4.29186	4.34389	4.25321	4.59068	4.48836	4.68481	4.45048	4.88528	4.35289	4.03529	10	13	17	6	5	6	10	6	3	8
O95822	MLYCD	Malonyl-CoA decarboxylase, mitochondrial				5.98619				6.75271						1				2
O95825	CRYZL1	Quinone oxidoreductase-like protein 1			6.27578	6.20469	5.69807	5.9849	5.94971	5.43397	5.98776	5.87584			1	4	4	4	4	4	4	3
O95831	AIFM1	Apoptosis-inducing factor 1, mitochondrial	12.4203	8.4293	8.4142	9.31076	9.11179	12.2899	9.21862	9.72645	9.98469	8.98692	3	4	7	3	4	4	6	7	4	3
O95834	EML2	Echinoderm microtubule-associated protein-like 2								5.82334										1
O95861	BPNT1	3'(2'),5'-bisphosphate nucleotidase 1	6.06328	5.83129	5.23278	6.95004	5.67716	6.80614	6.47033	6.7027	6.71943	5.44584	4	2	6	4	5	4	5	4	4	5
O95864	FADS2	Acyl-CoA 6-desaturase	0.880955		0.895966	0.915246		1.12138		0.856096	0.768635	1.23859	1		1	2		1		3	1	1
O95865	DDAH2	N(G),N(G)-dimethylarginine dimethylaminohydrolase 2	6.75671	6.67338	6.09644	6.87486	6.94011	6.96063	6.85731	6.97058	6.17264	6.80188	4	4	3	2	2	2	2	2	1	2
O95881	TXNDC12	Thioredoxin domain-containing protein 12	3.68752	3.82989	3.90674	4.24119	4.29821	4.35627	3.68798	4.57852	4.00444	4.30815	1	1	1	3	2	3	1	4	3	1
O95905	ECD	Protein ecdysoneless homolog								1.38258										1
O95926	SYF2	Pre-mRNA-splicing factor SYF2						0.696658	0.718245	0.846395								1	1	1
O95948	ONECUT2	One cut domain family member 2				0.895171				0.800486	2.07524	1.02235				1				1	1	1
O95983	MBD3	Methyl-CpG-binding domain protein 3	3.85272	4.01167	3.62138	3.7424	3.81581	3.13324	2.80483	2.84202	3.57956	2.38019	1	1	1	1	1	3	2	2	1	3
O95989	NUDT3	Diphosphoinositol polyphosphate phosphohydrolase 1	2.99712	3.45891	2.0341	3.19686	3.07366	3.29909	3.3886	2.99416	3.02579	3.2318	2	2	2	1	1	1	1	1	1	1
O95999	BCL10	B-cell lymphoma/leukemia 10						2.49144	2.57214	2.66276	2.55618	2.63242						3	3	3	3	3
O96000	NDUFB10	NADH dehydrogenase [ubiquinone] 1 beta subcomplex subunit 10	10.2954	7.9991	10.0828	11.9317	7.98288	9.48756	8.59426	9.85983		8.11611	2	2	3	1	1	1	1	1		1
O96001	PPP1R17	Protein phosphatase 1 regulatory subunit 17				1.39796		1.62236	1.68916	1.59238	1.459	1.71215				1		1	1	1	1	1
O96005	CLPTM1	Putative lipid scramblase CLPTM1	3.85263			2.86135		2.79898			3.3174	2.66821	1			1		1			1	1
O96008	TOMM40	Mitochondrial import receptor subunit TOM40 homolog	10.3937	8.09053	7.95431	9.47805		8.64815	4.93367	8.57953	6.30197	4.38072	1	2	2	1		2	1	2	2	1
O96009	NAPSA	Napsin-A									2.68984										1
O96011	PEX11B	Peroxisomal membrane protein 11B		3.37745	3.51871	2.47061	3.00856	2.67091	3.23965	2.92274	2.96771	3.35479		1	2	2	2	2	1	2	2	1
O96013	PAK4	Serine/threonine-protein kinase PAK 4				8.3523	6.1945	6.26483	6.52716	6.26844	8.19042	5.12957				1	1	2	1	2	1	2
O96019	ACTL6A	Actin-like protein 6A			1.76328	8.36651	6.5689	9.17895	6.28178	7.47112	13.6525	6.19903			1	2	2	2	1	2	1	1
O96028	NSD2	Histone-lysine N-methyltransferase NSD2				0.93485	0.91683	0.833196	0.950559	0.946521	0.90665	1.05465				1	1	2	2	2	1	2
O96033	MOCS2	Molybdopterin synthase sulfur carrier subunit			2.49478										1
P00167	CYB5A	Cytochrome b5		3.19185	3.37547	4.09465	5.46805	3.50496	4.91028	5.59288	4.97423	5.60371		1	2	1	2	1	2	1	1	2
P00338	LDHA	L-lactate dehydrogenase A chain	7.31787	7.00148	6.86974	5.19916	4.7311	5.0393	4.9653	5.24336	5.20244	5.16792	11	12	16	8	9	9	8	10	8	10
P00352	ALDH1A1	Aldehyde dehydrogenase 1A1			6.30676							4.82958			1							1
P00367	GLUD1	Glutamate dehydrogenase 1, mitochondrial	14.8666	10.6697	6.96955	13.6988	12.7543	15.1547	14.4039	13.9331	13.4923	12.2973	8	4	4	6	8	7	5	7	5	4
P00387	CYB5R3	NADH-cytochrome b5 reductase 3	5.51082	6.00993	5.02827	5.53182	5.14131	5.59032	4.99657	5.4253	5.53721	5.1949	3	4	5	2	2	2	2	2	3	2
P00390	GSR	Glutathione reductase, mitochondrial	7.0034	6.05247	5.50441	5.78156	5.83928	6.04941	5.84619	6.30168	6.03736	5.89866	3	3	9	7	6	10	7	8	9	8
P00441	SOD1	Superoxide dismutase [Cu-Zn]					5.43495										2
P00488	F13A1	Coagulation factor XIII A chain			5.34503										1
P00491	PNP	Purine nucleoside phosphorylase		8.9859	1.66551	10.5915	10.4176			10.3238		10.1962		1	4	1	1			1		1
P00492	HPRT1	Hypoxanthine-guanine phosphoribosyltransferase	3.94127	4.01268	3.78185	3.4734	3.37483	4.05693	3.31128	3.43161	3.94515	3.29058	2	4	4	1	2	3	1	2	2	2
P00505	GOT2	Aspartate aminotransferase, mitochondrial	8.05691	7.21505	6.82819	6.80952	6.99331	7.02732	6.43096	6.97267	7.19011	7.15995	7	7	12	5	6	6	6	6	6	6
P00519	ABL1	Tyrosine-protein kinase ABL1				3.18881	4.26181	3.23188	4.77008	4.30236	4.40134	3.5887				2	1	2	1	3	2	2
P00533	EGFR	Epidermal growth factor receptor				3.64483		2.99122	2.97591	3.11296	3.0497	2.63347				1		2	2	2	1	1
P00558	PGK1	Phosphoglycerate kinase 1	6.61792	6.06751	5.93716	5.7699	5.7312	5.89184	5.84506	5.92981	4.96166	5.44257	24	23	21	23	26	25	21	24	23	23
P00568	AK1	Adenylate kinase isoenzyme 1	4.4135	4.30312	4.15498	4.19496	3.9727	3.88946	3.83783	3.97696	3.96869	3.91803	8	8	8	4	5	5	4	5	4	4
P00751	CFB	Complement factor B									2.39945										1
P00813	ADA	Adenosine deaminase			0.48382										1
P00846	MT-ATP6	ATP synthase subunit a	9.47439	8.84486	8.59318								1	1	1
P00966	ASS1	Argininosuccinate synthase			6.18907										1
P01031	C5	Complement C5									4.67671										1
P01111	NRAS	GTPase NRas	9.70846	5.01638	7.14925	7.65363	7.2827	7.59517	8.55356	8.06339	6.84846	7.2206	2	5	3	6	6	4	3	3	3	2
P01112	HRAS	GTPase HRas	10.3595	5.4371	4.80931	5.7294	6.16233	5.78515	6.47693	5.77897	5.7055	6.73243	1	1	1	1	1	1	5	1	1	5
P01116	KRAS	GTPase KRas	5.85122	4.91919	5.92403	5.16875	4.9901	5.6226	5.0372	5.76456	5.8928	5.12033	5	2	5	4	4	5	4	6	6	4
P01213	PDYN	Proenkephalin-B									5.70495										1
P02545	LMNA	Prelamin-A/C	4.35549		0.858694							10.5091	1		2							1
P02654	APOC1	Apolipoprotein C-I			2.13808										1
P02786	TFRC	Transferrin receptor protein 1			2.90057	2.60512	2.47081	2.46277	2.61439	2.55496	2.31612	2.49362			3	6	5	6	6	6	7	5
P02792	FTL	Ferritin light chain	3.89943										1
P02794	FTH1	Ferritin heavy chain	2.23057	2.30593	2.15764	1.73349	1.5386	1.58938	1.43661	2.00053	1.63892	1.4934	5	5	5	3	3	3	2	4	2	3
P03891	MT-ND2	NADH-ubiquinone oxidoreductase chain 2	14.7463		8.31224								1		1
P03905	MT-ND4	NADH-ubiquinone oxidoreductase chain 4	9.01068	8.09745	9.35104								1	1	1
P03928	MT-ATP8	ATP synthase protein 8	8.84483	7.95373	7.49795	7.39828	7.48573	7.03232	7.46421	8.41007	7.42824	7.16929	1	1	1	1	1	1	1	1	1	1
P04035	HMGCR	3-hydroxy-3-methylglutaryl-coenzyme A reductase						0.553152		0.615032								1		1
P04049	RAF1	RAF proto-oncogene serine/threonine-protein kinase			3.54732	2.82066	2.87145	3.00055	2.29385	2.96231	2.512	2.55259			1	2	2	3	3	3	3	4
P04062	GBA1	Lysosomal acid glucosylceramidase		9.39981	11.9113	11.5915	9.98575	12.103	9.91134	12.5372	11.0044	9.2707		1	1	1	2	1	2	2	2	2
P04066	FUCA1	Tissue alpha-L-fucosidase		5.14819	4.69353	4.82839	5.05095	5.08437	5.31015	4.98012	5.20167	5.31856		1	2	1	1	1	1	1	1	1
P04075	ALDOA	Fructose-bisphosphate aldolase A	4.48254	4.54973	4.21308	4.04537	4.12154	4.1123	4.31971	4.17699	4.17882	4.39699	12	12	11	8	9	10	9	9	8	9
P04080	CSTB	Cystatin-B	6.43431	5.94825	5.66591	6.12658	6.24864	6.18054	6.14191	6.22376	5.42495	6.18153	1	1	1	1	1	1	1	1	1	1
P04179	SOD2	Superoxide dismutase [Mn], mitochondrial	5.41732	4.98836	4.79669	4.38836	4.19162	4.43777	4.18345	4.49211	4.20269	4.14143	10	11	11	4	5	3	5	5	4	5
P04181	OAT	Ornithine aminotransferase, mitochondrial	1.53431		1.82341	1.42138	1.34645	1.28152	1.49802	1.35928	1.5241	1.41614	1		1	2	2	3	3	4	2	4
P04216	THY1	Thy-1 membrane glycoprotein	5.20851	5.27895	4.82641		5.035	5.1554				4.87805	1	1	1		1	1				1
P04275	VWF	von Willebrand factor			6.68108										1
P04350	TUBB4A	Tubulin beta-4A chain	5.1751	4.31678	6.0167	4.87472	4.90157	4.26058	4.88393	4.74626	4.6714	5.35002	2	4	7	3	2	3	3	3	3	6
P04406	GAPDH	Glyceraldehyde-3-phosphate dehydrogenase	7.69767	7.24708	7.27816	5.9508	6.27058	5.86005	6.28246	6.98383	6.92597	6.2802	12	12	8	12	11	12	14	10	7	10
P04424	ASL	Argininosuccinate lyase			17.5794		22.8389		19.1983			18.9359			1		1		1			1
P04626	ERBB2	Receptor tyrosine-protein kinase erbB-2			4.6076										1
P04632	CAPNS1	Calpain small subunit 1	4.35475	4.24714	3.3233					4.26123			3	3	3					1
P04843	RPN1	Dolichyl-diphosphooligosaccharide--protein glycosyltransferase subunit 1	5.15654	5.26438	5.15803	5.11372	4.90463	5.41041	5.36031	5.26022	4.74726	4.79411	16	17	19	8	10	10	11	12	11	11
P04844	RPN2	Dolichyl-diphosphooligosaccharide--protein glycosyltransferase subunit 2	6.49403	6.14807	7.05895	6.26452	7.4146	6.63469	6.23601	5.86776	7.03249	5.81543	6	8	7	3	4	3	4	3	1	2
P04899	GNAI2	Guanine nucleotide-binding protein G(i) subunit alpha-2	9.58988	9.61626	5.64383	12.4213	7.88791	11.2229	8.11314	10.3703	11.7474	8.00167	2	2	10	2	2	2	2	2	1	2
P04908	H2AC8	Histone H2A type 1-B/E	14.201										1
P04920	SLC4A2	Anion exchange protein 2	5.48611										1
P05023	ATP1A1	Sodium/potassium-transporting ATPase subunit alpha-1	6.08793	6.38	5.74855	7.20903	7.17611	5.95247	6.52401	6.59163	6.15888	5.9445	6	8	9	7	7	7	4	6	6	5
P05026	ATP1B1	Sodium/potassium-transporting ATPase subunit beta-1	3.79429	4.06706	3.54226	3.92883	3.72642	3.82219	3.42669	3.68891	3.30841	3.54653	11	12	11	9	6	10	8	10	9	6
P05060	CHGB	Secretogranin-1	0.828103	1.41194	1.19696	1.30249	1.4638	1.42507	1.49081	1.37449	1.42122	1.40117	2	1	2	1	1	1	1	1	1	1
P05067	APP	Amyloid-beta precursor protein	0.677798	1.14084	0.73875	0.505886	0.909884	0.633618		0.518792	0.551104	0.503892	2	2	5	4	1	3		2	3	1
P05091	ALDH2	Aldehyde dehydrogenase, mitochondrial	4.39558	4.06645	2.76803	2.97264	3.08221	2.96991	2.70092	3.10062	3.03575	2.5921	3	5	6	6	6	6	5	6	5	5
P05114	HMGN1	Non-histone chromosomal protein HMG-14	1.49199	4.19993	3.89718								2	1	1
P05141	SLC25A5	ADP/ATP translocase 2	9.03831	9.0993	7.50946	9.93571	9.72292	9.25065	9.67083	8.02668	8.45103	9.73735	4	3	3	3	3	6	2	2	5	2
P05165	PCCA	Propionyl-CoA carboxylase alpha chain, mitochondrial			16.0668	19.2632	14.2203	17.8899	13.53	14.9496	16.5942	12.3111			1	2	1	2	1	3	2	2
P05166	PCCB	Propionyl-CoA carboxylase beta chain, mitochondrial		11.404		13.2549		15.7626		8.73645	9.33761			1		1		1		1	1
P05198	EIF2S1	Eukaryotic translation initiation factor 2 subunit 1	6.82907	5.80416	5.75251	5.82136	5.69875	5.89	6.08874	5.70778	5.6565	5.36518	2	3	2	3	2	3	3	3	1	3
P05204	HMGN2	Non-histone chromosomal protein HMG-17			6.61761										1
P05386	RPLP1	60S acidic ribosomal protein P1	6.09391	6.10676	5.68297	6.19618	5.70945	5.86231	6.35882	6.35481	5.61328	6.09872	3	3	1	4	2	3	3	3	1	3
P05387	RPLP2	60S acidic ribosomal protein P2	5.25905	4.88148	4.45647	4.42313	4.92137	4.32364	4.71943	4.59041	4.26494	4.77633	6	5	3	5	6	6	6	6	2	6
P05388	RPLP0	60S acidic ribosomal protein P0	6.87273	6.32673	6.10025	5.98726	6.96181	7.12552	6.38369	6.58805	6.13149	6.4154	8	8	8	7	8	7	10	8	5	9
P05413	FABP3	Fatty acid-binding protein, heart	8.30684	6.26736	7.44569	6.12948	7.4779		5.81179		3.64321	6.73673	2	4	6	2	2		2		1	1
P05455	SSB	Lupus La protein	5.17587	5.06121	4.70698	4.79084	4.79266	5.10226	4.76649	4.88919	4.96256	4.96626	17	15	19	11	10	11	9	13	11	9
P05556	ITGB1	Integrin beta-1	4.16668	4.30915	4.04303	3.40506	3.8272	3.6897	3.6352	3.62857	3.62581	3.76406	5	7	7	5	6	6	5	7	7	6
P05771	PRKCB	Protein kinase C beta type	2.74962	3.05937	2.68033	2.63738	2.60068	2.83754	2.73369	2.91135	2.83079	2.63481	5	7	10	10	7	13	9	8	6	8
P05937	CALB1	Calbindin	2.62529	3.58473	3.16936	3.56865	3.29269	3.58055	3.53608	3.3052	3.81006	3.50019	3	4	4	2	4	2	3	4	3	4
P06132	UROD	Uroporphyrinogen decarboxylase			4.94582										2
P06241	FYN	Tyrosine-protein kinase Fyn	4.63503	4.73324	4.76302			4.49239	5.72547	4.04373	4.6348	4.55463	3	4	1			1	1	1	1	1
P06276	BCHE	Cholinesterase			2.40115										1
P06400	RB1	Retinoblastoma-associated protein						2.0895		1.83274	2.09519							2		1	2
P06454	PTMA	Prothymosin alpha	2.26237	2.37559	2.07277	2.20498	2.27805	2.18245	2.18729	2.11837		2.26926	2	3	1	1	1	1	1	1		1
P06493	CDK1	Cyclin-dependent kinase 1						4.82052	4.18309	5.76194	5.30801	4.10952						2	1	1	1	2
P06576	ATP5F1B	ATP synthase subunit beta, mitochondrial	7.8373	7.54558	6.96772	7.46728	7.39437	7.4493	7.69237	7.54164	7.66058	6.81817	11	10	10	6	6	6	4	6	6	6
P06730	EIF4E	Eukaryotic translation initiation factor 4E	4.01067	4.43881	3.82518	3.93122	4.60941	4.18062	3.97061	3.75535	4.3931	3.91921	5	6	5	3	2	3	2	3	3	3
P06733	ENO1	Alpha-enolase	6.59812	5.39039	6.16897	6.04728	5.91145	5.67631	6.15465	5.98983	6.08887	6.12169	18	19	18	20	24	20	20	25	18	21
P06737	PYGL	Glycogen phosphorylase, liver form					6.44666		5.92915			6.12968					1		1			1
P06744	GPI	Glucose-6-phosphate isomerase	4.10278	4.05545	3.44522	3.8235	3.99279	3.45363	3.791	3.84237	3.49662	3.54791	20	12	15	8	10	11	9	12	9	10
P06746	POLB	DNA polymerase beta	2.87261		2.67515	2.71326	2.99952	2.70883	3.1126	2.64206	2.57969	2.749	1		3	6	4	7	4	7	7	7
P06748	NPM1	Nucleophosmin	8.14074	7.90296	7.4313	8.93849	8.15354	8.31796	8.47378	7.96303	8.60331	8.34393	12	11	12	5	6	6	6	7	4	6
P06753	TPM3	Tropomyosin alpha-3 chain	4.27512	3.48011	3.27951	9.356	8.54326	7.52085	6.07097	9.53767	9.0978	6.64386	3	2	2	4	5	5	6	6	3	6
P06756	ITGAV	Integrin alpha-V						5.19826		4.55771	4.59581	4.50304						1		1	1	1
P06865	HEXA	Beta-hexosaminidase subunit alpha										15.5519										1
P06899	H2BC11	Histone H2B type 1-J					29.063					20.1909					4					4
P07093	SERPINE2	Glia-derived nexin		5.78224				1.61689	1.99366		1.47418	1.54437		1				2	3		1	2
P07099	EPHX1	Epoxide hydrolase 1	11.9271	5.84406	5.96012								1	3	2
P07108	DBI	Acyl-CoA-binding protein	7.59599	7.04192	6.79048	7.09162	7.79092	6.10515	7.37333	7.7638	6.80495	7.1019	4	5	4	2	3	3	2	3	2	2
P07195	LDHB	L-lactate dehydrogenase B chain	5.46539	5.93581	5.57137	5.49833	5.41337	5.9349	5.30884	5.14682	5.68993	5.64174	13	17	15	13	15	13	14	12	9	13
P07196	NEFL	Neurofilament light polypeptide	7.52782	6.87614	6.67351	7.14826	6.6979	6.93184	3.52045	6.94337	6.75198	3.85178	20	21	21	15	17	15	18	15	12	18
P07197	NEFM	Neurofilament medium polypeptide	5.56013	5.65977	4.9134	5.69444	5.16565	5.78801	5.1788	5.2546	4.91705	5.38835	38	39	34	25	23	22	23	28	20	26
P07203	GPX1	Glutathione peroxidase 1	11.6671	8.57812	7.24488	7.95326	5.39728	7.93866	6.72889	8.8087	7.15895	6.58586	3	1	1	1	2	1	2	1	1	2
P07205	PGK2	Phosphoglycerate kinase 2			5.75767	6.16596	6.10974	6.71852	5.06793	5.18625	6.09191	4.29127			4	1	1	1	1	1	1	1
P07237	P4HB	Protein disulfide-isomerase	7.95056	7.07889	3.95384	6.37226	7.00978	6.40285	7.08358	6.80127	6.30838	6.86729	19	21	24	12	13	13	13	15	13	14
P07305	H1-0	Histone H1.0			16.6466	17.7131		17.2565	15.8845	17.7651	16.8206	19.1876			1	1		1	1	1	1	1
P07311	ACYP1	Acylphosphatase-1	1.18001	3.83551	3.9545	3.83334	3.32007	3.71484	3.70586	3.3844	3.71326	3.92206	4	4	2	3	2	3	2	3	3	1
P07339	CTSD	Cathepsin D	9.91182	8.49007	8.41312	8.58083	8.09975	7.95766	7.31322	7.97894	7.67716	7.73297	9	9	9	3	5	3	4	3	2	4
P07355	ANXA2	Annexin A2	4.70946	4.74716	4.38381	3.78405	4.47437	3.85006	4.48714		4.64638	4.08651	13	12	14	7	9	8	8		6	9
P07384	CAPN1	Calpain-1 catalytic subunit	3.19309	3.25864	2.96624								4	4	6
P07437	TUBB	Tubulin beta chain	7.79038	8.10456	7.66209	7.64042		8.36957		7.39673	6.51924	6.83435	5	2	3	4		2		3	3	14
P07602	PSAP	Prosaposin	5.20455	5.29235	5.02579	3.14864	2.8972	1.39947	1.97707	3.02578	2.27644	1.86783	5	6	6	7	6	7	5	6	5	6
P07686	HEXB	Beta-hexosaminidase subunit beta			11.973					7.67509					1					1
P07711	CTSL	Cathepsin L1			5.81701		4.23143					5.2026			1		1					1
P07737	PFN1	Profilin-1	8.81963	8.22824	7.84059	9.08395	8.45406	8.43573	7.63456	9.25736	6.67213	8.15416	10	10	8	5	3	6	3	8	6	5
P07738	BPGM	Bisphosphoglycerate mutase				4.06782	4.47067	5.08206	4.82106	4.50338	4.35301	4.66153				2	2	3	1	2	3	1
P07741	APRT	Adenine phosphoribosyltransferase	8.63442	8.79694	9.20137	12.599	11.7486	11.3666	12.0287	12.288	12.5823	11.5009	1	1	1	1	1	1	1	1	1	1
P07814	EPRS1	Bifunctional glutamate/proline--tRNA ligase	5.26673	5.40363	4.65915	5.25807	4.80965	4.89484	5.03639	5.11918	4.8183	5.13674	19	16	19	17	14	17	18	18	18	19
P07858	CTSB	Cathepsin B	5.77967	5.52121	5.18113	5.77268	5.22929	5.59122	5.12539	5.51903	5.41298	5.36308	4	5	5	4	3	4	3	4	3	3
P07900	HSP90AA1	Heat shock protein HSP 90-alpha	4.60563	4.65651	5.37082	4.03878	3.93712	4.05645	3.95022	4.01404	3.91677	4.06076	28	28	4	19	23	22	23	29	22	23
P07910	HNRNPC	Heterogeneous nuclear ribonucleoproteins C1/C2	6.31518	6.20469	5.65314	5.53702	5.46074	5.63721	4.93742	5.55296	5.66132	5.53053	6	6	6	8	9	7	10	9	9	10
P07947	YES1	Tyrosine-protein kinase Yes			4.56744										3
P07949	RET	Proto-oncogene tyrosine-protein kinase receptor Ret		1.53149	6.9216			0.524692	0.97378	0.911468		0.937787		1	1			1	1	2		1
P07951	TPM2	Tropomyosin beta chain					7.82533										1
P07954	FH	Fumarate hydratase, mitochondrial	9.48981	8.1215	6.71454	9.28741	8.18203	8.24306	8.44187	8.70131	8.39001	7.85613	8	8	11	8	7	8	7	9	5	6
P08047	SP1	Transcription factor Sp1						5.41466	4.08156		5.61559							1	1		1
P08069	IGF1R	Insulin-like growth factor 1 receptor					3.68215	3.66437		3.20227	3.86294						2	1		1	1
P08133	ANXA6	Annexin A6	34.252	5.15772	9.75012	18.2022	8.27099	14.7946	7.66967	22.2559	18.1052	17.6501	1	1	1	2	3	3	2	2	3	2
P08134	RHOC	Rho-related GTP-binding protein RhoC	5.15757	5.32148	5.64952	6.66563		7.41314		6.63564	6.65136		1	1	3	1		1		1	3
P08138	NGFR	Tumor necrosis factor receptor superfamily member 16	1.08239	2.00193	1.23385	1.85496	1.53965	1.82092	2.03814	1.4485	1.3922	1.51429	1	1	1	1	2	1	1	2	2	2
P08174	CD55	Complement decay-accelerating factor				8.24039	5.74075	8.99876	7.39369	7.49076	7.49364	6.87207				1	1	1	1	1	1	1
P08195	SLC3A2	4F2 cell-surface antigen heavy chain	5.26118	4.98706	5.04624	4.93536	5.08246	4.86493	5.25801	5.3182	3.56226	4.8395	8	8	8	2	2	2	3	2	4	2
P08237	PFKM	ATP-dependent 6-phosphofructokinase, muscle type	5.07457	4.84234	4.71735	4.683	4.85101	4.63851	4.97564	4.60365	4.74001	4.7133	11	11	9	6	6	8	6	7	8	6
P08238	HSP90AB1	Heat shock protein HSP 90-beta	4.3915	4.40827	4.4678	3.69868	3.99053	3.94592	3.90917	4.04197	3.70819	3.97308	17	16	16	15	25	16	24	18	16	27
P08240	SRPRA	Signal recognition particle receptor subunit alpha				2.71196	2.38658	2.52782	3.20899	2.97721	3.49599	2.98071				1	2	5	3	5	2	4
P08243	ASNS	Asparagine synthetase [glutamine-hydrolyzing]	2.18654	2.61814	2.43641	1.85898	2.20596	1.9115	2.03495	1.95844	2.01349	2.20734	4	1	7	5	6	8	6	8	8	8
P08247	SYP	Synaptophysin	3.70582	3.40542	1.54156	3.05486	3.42056	3.15794	3.38758	3.47502	3.62387	3.29229	2	2	2	1	1	1	1	1	1	1
P08397	HMBS	Porphobilinogen deaminase				7.0949	8.97897	6.90311	8.83505	3.27127	6.82739	8.27377				2	1	2	1	3	1	1
P08559	PDHA1	Pyruvate dehydrogenase E1 component subunit alpha, somatic form, mitochondrial	9.84361	7.72261	8.05313								4	4	4
P08574	CYC1	Cytochrome c1, heme protein, mitochondrial	11.8101	9.32809	9.76613								1	1	2
P08579	SNRPB2	U2 small nuclear ribonucleoprotein B''	3.93312	3.73261	3.63808								2	2	2
P08582	MELTF	Melanotransferrin							8.11249		6.93728	8.12505							1		1	1
P08621	SNRNP70	U1 small nuclear ribonucleoprotein 70 kDa	4.71274	4.74718	4.79719	4.02232	4.22611	4.31342	4.32714	4.63893	4.34181	4.04297	4	5	3	4	5	5	5	4	4	4
P08670	VIM	Vimentin	5.11965	5.08339	4.72469	5.06683	4.65226	5.03187	4.69265	5.18129	5.10132	4.56774	13	12	2	12	14	12	14	10	12	13
P08708	RPS17	40S ribosomal protein S17	9.13548	8.34309	7.57601	9.56441	8.12751	9.60297	8.88637	8.3334	7.63812	8.24914	7	6	7	5	4	5	3	5	4	5
P08754	GNAI3	Guanine nucleotide-binding protein G(i) subunit alpha-3	4.90336	5.5794	4.87877	4.66882	4.59636	4.92964	4.89957	4.44526	4.18367	4.47523	3	2	5	2	2	3	3	10	3	3
P08758	ANXA5	Annexin A5	33.3319	21.0586	29.8388	33.6449	19.4606	33.5691	29.2883	30.3164	11.2061	24.3386	4	4	4	3	3	3	3	2	4	4
P08865	RPSA	40S ribosomal protein SA	10.9838	8.82871	9.0254	8.793	7.53275	10.3719	8.26782	8.72458	8.47759	6.80055	2	3	2	3	1	3	1	3	1	2
P08962	CD63	CD63 antigen							6.6036			4.56956							1			1
P09001	MRPL3	39S ribosomal protein L3, mitochondrial				8.65039		7.85742	7.03901	6.02745						1		1	1	1
P09012	SNRPA	U1 small nuclear ribonucleoprotein A	10.1492	8.43117	1.41487								2	2	2
P09086	POU2F2	POU domain, class 2, transcription factor 2							2.91578			3.14142							2			2
P09104	ENO2	Gamma-enolase	3.71392	3.69259	3.50808	3.00522	3.47229	3.07288	3.43986	3.25658	3.07661	3.43281	12	11	12	9	10	10	10	9	6	10
P09110	ACAA1	3-ketoacyl-CoA thiolase, peroxisomal				5.40725	4.42249	3.77513	4.50271	4.19039	3.99799	4.62919				1	1	1	1	1	1	1
P09132	SRP19	Signal recognition particle 19 kDa protein		4.5185	4.55644	4.2403	5.19364	5.65146	3.96996	5.15236	4.50999	4.71723		1	1	1	1	3	2	3	2	1
P09211	GSTP1	Glutathione S-transferase P	14.1163	10.4124	11.8444	12.7251	12.3215	13.1635	11.6598	12.8099	10.0413	11.4849	6	6	6	6	5	6	4	6	6	6
P09234	SNRPC	U1 small nuclear ribonucleoprotein C	3.96134	4.32702	3.65148	5.02097	4.63076	6.17532	5.23915	4.81143	4.86126	4.96298	3	3	3	2	2	1	1	2	2	2
P09417	QDPR	Dihydropteridine reductase	5.96807	5.31182	5.46673	5.84145	6.01024	6.22486	5.78452	6.63569	6.42012	6.11116	3	3	3	8	8	7	8	8	7	7
P09429	HMGB1	High mobility group protein B1	8.64769	7.99922	6.29018	7.83595	7.30646	8.02207	7.17033	7.59284	6.39392	7.34843	7	8	6	10	13	10	12	13	7	14
P09455	RBP1	Retinol-binding protein 1	6.35549	5.61902	5.59652	5.88704	5.1547	5.90407	5.13728	5.24217	5.65662	5.43994	4	5	4	5	5	5	4	5	4	5
P09471	GNAO1	Guanine nucleotide-binding protein G(o) subunit alpha	4.32875	4.37485	4.37095	3.81865	3.98602	3.84722	4.04227	3.96737	3.90688	4.07597	4	4	5	6	6	8	6	10	4	6
P09493	TPM1	Tropomyosin alpha-1 chain	6.73454	6.55235	4.34426	6.62761		6.73289		6.9442	6.99461	6.79508	2	2	5	1		1		2	2	2
P09496	CLTA	Clathrin light chain A	4.0315	3.98621	4.307	4.01973	3.70805	3.8285	3.8498	4.13566	3.65858	3.82899	4	3	4	1	3	3	4	3	3	4
P09497	CLTB	Clathrin light chain B	3.33619	3.15403	3.37204	3.51067	3.28163	3.47611	3.44484	3.30972	3.35913	3.52845	7	8	9	3	4	4	3	4	3	4
P09543	CNP	2',3'-cyclic-nucleotide 3'-phosphodiesterase	5.26936	4.43268	4.81407	4.28457	4.84013	4.25047	4.56423	4.7386	4.21399	4.48338	8	9	14	10	7	10	8	12	9	10
P09622	DLD	Dihydrolipoyl dehydrogenase, mitochondrial	7.75895	7.53742	7.06248	8.35732	7.5436	8.34149	6.771	7.8165	7.43292	7.62495	11	12	12	9	9	10	9	11	8	8
P09651	HNRNPA1	Heterogeneous nuclear ribonucleoprotein A1	9.8473	8.79498		9.44691	6.86501	9.11558	6.91931	9.79403	4.85752	8.34697	8	9		7	10	6	8	7	4	8
P09661	SNRPA1	U2 small nuclear ribonucleoprotein A'	7.91499	5.76416	2.95132	5.70612	5.43195	5.63136	5.28645	5.27356	5.46435	5.19401	2	4	3	4	4	4	4	4	4	4
P09669	COX6C	Cytochrome c oxidase subunit 6C	8.99017	7.25818	5.57109	6.95829	6.44629	7.10547	6.47163	7.45773	6.74476	8.21999	2	1	2	1	1	1	1	1	1	2
P09874	PARP1	Poly [ADP-ribose] polymerase 1	5.01056	4.66588	4.54254	5.02928	4.42386	4.74251	4.66987	4.64749	4.93726	4.73261	21	20	25	12	14	13	19	18	13	16
P09913	IFIT2	Interferon-induced protein with tetratricopeptide repeats 2							1.65855										1
P09936	UCHL1	Ubiquitin carboxyl-terminal hydrolase isozyme L1	3.99519	4.15715	3.91779	3.65444	3.76236	3.83811	3.82046	3.63761	3.78643	3.92394	6	6	7	8	9	10	9	11	8	8
P09960	LTA4H	Leukotriene A-4 hydrolase	12.1498	8.76747	2.99239	13.672	10.3226	13.2513	11.0888	13.6231	9.48167	10.8982	4	7	7	6	6	6	7	7	7	6
P09972	ALDOC	Fructose-bisphosphate aldolase C	4.46823	4.20626	3.89199	3.6934	4.29835	4.39411	4.1382	4.29408	4.0973	4.05682	3	4	3	4	3	2	6	5	4	5
P0C0S5	H2AZ1	Histone H2A.Z	10.2295	8.73258	8.65803	10.8419	1.34517	10.9657	6.73825	13.8356		7.07831	3	3	1	1	2	1	2	1		2
P0C0S8	H2AC17	Histone H2A type 1								30.374	39.2042	25.2536								3	2	1
P0C7P4	UQCRFS1P1	Putative cytochrome b-c1 complex subunit Rieske-like protein 1			7.72684					8.61894	8.42936	8.0642			2					1	1	1
P0C7U0	ELFN1	Protein ELFN1						2.79796	3.06324	2.768	2.70368	3.2458						1	1	1	1	1
P0C7V7	SEC11B	Putative signal peptidase complex catalytic subunit SEC11B				7.90814	7.77936	8.27552	8.12051	8.22621	7.9403	7.92426				1	1	1	1	1	1	1
P0C7W6	CCDC172	Coiled-coil domain-containing protein 172			4.05834										1
P0CAP2	POLR2M	DNA-directed RNA polymerase II subunit GRINL1A								5.04957										1
P0CG01	GKN3P	Gastrokine-3									4.01985										1
P0CG34	TMSB15A	Thymosin beta-15A	3.9773			3.66539	3.79908	3.71881	3.85047	3.18397		3.49917	1			1	2	1	2	2		1
P0CG35	TMSB15B	Thymosin beta-15B		4.04915										1
P0CG38	POTEI	POTE ankyrin domain family member I	10.6583		9.27069	7.98624		10.5114	6.74621	5.24951		6.03713	2		1	2		2	1	4		1
P0CG39	POTEJ	POTE ankyrin domain family member J	9.06209		8.66319	11.3627	11.5681	13.793					1		1	1	1	1
P0DJ07	PET100	Protein PET100 homolog, mitochondrial					1.57956	1.48774		1.57159	1.62815	1.37332					1	1		1	1	1
P0DKV0	SPATA31C1	Putative spermatogenesis-associated protein 31C1									6.0159										1
P0DKX4	SMIM18	Small integral membrane protein 18						5.49964	5.77583	6.12257		5.67305						1	1	1		1
P0DMV8	HSPA1A	Heat shock 70 kDa protein 1A	3.4515	3.51264		3.09444	3.47608	3.20457	3.67968	3.17315	3.23698	3.44301	19	19		12	15	13	18	12	13	15
P0DMV9	HSPA1B	Heat shock 70 kDa protein 1B			3.33427										19
P0DN37	PPIAL4G	Peptidyl-prolyl cis-trans isomerase A-like 4G						4.45318										1
P0DP23	CALM1	Calmodulin-1	3.99469			4.01475	3.27032	4.09102	3.29581	3.03834	3.6053	2.98954	7			2	3	2	3	2	1	2
P0DP25	CALML3	Calmodulin-like protein 3		4.30091	4.1599									7	4
P0DP58	LYNX1	Ly-6/neurotoxin-like protein 1				3.22066	2.43139	4.09975	2.26714	2.90749		2.29701				1	1	1	1	1		1
P0DPH7	TUBA3C	Tubulin alpha-3C chain										6.32846										1
P0DPI2	GATD3	Glutamine amidotransferase-like class 1 domain-containing protein 3, mitochondrial		8.3113										4
P0DTL6	ZFTRAF1	Zinc finger TRAF-type-containing protein 1									2.7878										1
P10073	ZSCAN22	Zinc finger and SCAN domain-containing protein 22			4.91622										1
P10114	RAP2A	Ras-related protein Rap-2a		4.71627	5.00991	5.35782	4.67752	5.05744	4.6893	5.1402	5.15948	4.54385		1	3	3	1	1	1	4	3	1
P10155	RO60	RNA-binding protein RO60	5.6565	5.42329	5.64091	4.99284	3.97986	4.87945	4.79414	4.63612	5.43263	5.03029	10	10	9	5	3	4	4	5	3	5
P10176	COX8A	Cytochrome c oxidase subunit 8A, mitochondrial			3.48317		6.39309			7.3866					1		1			1
P10253	GAA	Lysosomal alpha-glucosidase	45.4263	30.1794	25.7874								1	1	1
P10276	RARA	Retinoic acid receptor alpha									4.37874										1
P10412	H1-4	Histone H1.4	14.7206	12.8124		12.1545	14.0052	13.4885	14.3637	12.9822		15.8463	4	5		3	1	4	5	5		4
P10515	DLAT	Dihydrolipoyllysine-residue acetyltransferase component of pyruvate dehydrogenase complex, mitochondrial	9.83619	9.00832	8.55357	9.31882	8.38813	9.60366	8.29073	9.41326	8.30755	8.61882	4	7	7	2	3	2	2	2	4	3
P10588	NR2F6	Nuclear receptor subfamily 2 group F member 6						3.4478	2.57533									1	1
P10599	TXN	Thioredoxin	5.9622	5.53784	5.23725	4.91416	5.08335	4.39739	4.90674	4.87929	5.0254	4.99366	6	6	7	4	4	3	4	4	5	3
P10606	COX5B	Cytochrome c oxidase subunit 5B, mitochondrial	8.806	7.42137	7.31486	6.79161	6.2617	5.77895	6.70068	6.67611	7.8735	6.50926	5	5	5	3	2	4	2	3	2	2
P10619	CTSA	Lysosomal protective protein		8.13106										1
P10636	MAPT	Microtubule-associated protein tau	2.4811	3.59969	2.68193	3.00306	3.2176	3.02804	3.28057	3.15032	3.10366	3.34271	14	13	17	15	16	15	17	18	15	16
P10644	PRKAR1A	cAMP-dependent protein kinase type I-alpha regulatory subunit	0.700988		0.71768	0.861818	0.470838	0.626133	0.536353	0.616536	0.570251	0.530958	1		1	1	1	1	1	1	1	1
P10645	CHGA	Chromogranin-A	1.34125	1.79858	1.63858	1.21638		1.4713		1.27098			1	1	1	1		1		1
P10721	KIT	Mast/stem cell growth factor receptor Kit										2.88209										1
P10746	UROS	Uroporphyrinogen-III synthase				3.43	3.1771	3.62388	3.27647	3.76372	2.5473	3.21477				2	2	2	2	2	3	2
P10768	ESD	S-formylglutathione hydrolase	7.25869	6.9165	6.53654	7.48941	6.88448	7.753	7.52325	7.49099	7.76154	6.7798	8	8	7	5	5	4	5	6	3	5
P10809	HSPD1	60 kDa heat shock protein, mitochondrial	15.5258	13.7414	15.4708	14.4969	12.233	14.4123	12.598	13.8554	14.1193	12.6515	23	23	7	15	4	16	3	18	15	16
P11021	HSPA5	Endoplasmic reticulum chaperone BiP	6.74822	6.60757	6.01822	6.56215	6.30613	6.34473	6.20205	6.21657	6.07311	6.42461	26	25	22	21	20	19	23	20	18	22
P11117	ACP2	Lysosomal acid phosphatase	7.04415	5.04342	3.7683								1	1	1
P11137	MAP2	Microtubule-associated protein 2	2.11758	2.203	2.10331	2.10579	2.25868	2.1174	2.20261	2.1814	2.28171	2.15444	45	52	52	33	32	34	37	40	32	33
P11142	HSPA8	Heat shock cognate 71 kDa protein	4.42404	4.47439	4.4331	3.99806		4.25162	4.19904	4.14646	3.99032	4.32154	25	24	19	28		29	21	30	21	21
P11171	EPB41	Protein 4.1	7.52572	7.36595	6.72547	8.19714	6.96636	7.48221	6.83435	6.66391	6.96897	7.05328	14	11	18	7	6	7	8	6	6	9
P11172	UMPS	Uridine 5'-monophosphate synthase		6.74998	6.26832	6.50251	6.96654	7.12092	7.31174	7.39983	7.60029	7.39162		1	1	1	1	4	2	3	1	2
P11177	PDHB	Pyruvate dehydrogenase E1 component subunit beta, mitochondrial	7.88355	7.52112	6.6579	6.15886	6.76826	7.24268	6.99565	6.9238	7.15836	6.6226	4	5	8	4	3	6	4	6	5	5
P11182	DBT	Lipoamide acyltransferase component of branched-chain alpha-keto acid dehydrogenase complex, mitochondrial	8.97032	7.95062	7.44924	6.55659	9.51796	8.5147	8.1038	8.93045	6.9326	9.29412	1	1	3	2	1	3	1	3	1	1
P11216	PYGB	Glycogen phosphorylase, brain form	5.92354	5.41615	5.25082	5.3335	5.14897	5.41644	5.28045	5.46753	5.98563	5.24417	13	17	17	11	12	12	11	16	12	12
P11233	RALA	Ras-related protein Ral-A	6.1506	6.37957	5.52643	7.04189	6.64024	7.11727	6.60373	7.11622	7.03916	6.37686	5	4	4	3	3	3	3	3	1	3
P11234	RALB	Ras-related protein Ral-B	6.42188	5.77488	5.54239	4.88502	4.45699	5.19377	4.6999	5.01132	5.15034	5.05297	4	3	5	2	2	2	2	3	4	2
P11274	BCR	Breakpoint cluster region protein			2.37791					3.57918					1					1
P11279	LAMP1	Lysosome-associated membrane glycoprotein 1	4.65076	4.47094	4.58356	5.25791	4.08442	6.01906	4.9763	5.2227	5.94046	4.7067	3	3	4	2	1	2	2	2	2	2
P11310	ACADM	Medium-chain specific acyl-CoA dehydrogenase, mitochondrial	11.4379	7.45302	8.29139	11.0785	10.1781	11.126	9.7686	11.2682	12.5235	9.04874	1	2	4	5	2	5	3	4	2	2
P11362	FGFR1	Fibroblast growth factor receptor 1						1.34642			0.786621	1.00567						1			1	1
P11387	TOP1	DNA topoisomerase 1	4.09162		3.48169	3.10947	3.36506	3.78959	3.14646	3.56964	3.86172	3.46274	1		6	3	2	9	6	6	8	7
P11388	TOP2A	DNA topoisomerase 2-alpha			3.24422					2.25534					7					1
P11413	G6PD	Glucose-6-phosphate 1-dehydrogenase	6.33092	3.90632	5.23694	5.84543	6.3827	6.02314	4.86146	4.616	6.30478	5.62011	5	4	3	4	4	4	2	4	4	3
P11441	UBL4A	Ubiquitin-like protein 4A		2.94566		3.16618	3.32502	3.27622	3.21134	3.1358	3.2079	3.12019		1		2	2	3	3	3	3	3
P11498	PC	Pyruvate carboxylase, mitochondrial			3.98188					10.1789					1					1
P11586	MTHFD1	C-1-tetrahydrofolate synthase, cytoplasmic	12.3819	5.51545	9.26731	10.1983	8.59364	9.56238	7.322	9.75926	9.98148	8.39859	4	6	8	6	5	7	6	7	5	5
P11717	IGF2R	Cation-independent mannose-6-phosphate receptor			3.94755	4.16754	4.16753	3.80028	3.87606	3.75413	3.9939	4.35156			6	8	4	12	7	13	6	4
P11766	ADH5	Alcohol dehydrogenase class-3	9.25121	7.68948	4.15431	7.8578	7.435	7.90141	7.30889	7.55784	8.22863	7.15089	14	13	14	10	9	10	12	11	7	12
P11831	SRF	Serum response factor						2.97453	2.82032	2.43441		3.18722						1	1	1		1
P11908	PRPS2	Ribose-phosphate pyrophosphokinase 2								15.382										1
P11940	PABPC1	Polyadenylate-binding protein 1	6.79878	6.4467	5.52887	6.8958	6.21948	6.66183	6.29208	6.45367	5.83484	6.19206	14	10	11	10	11	10	12	11	13	12
P12004	PCNA	Proliferating cell nuclear antigen			2.418	1.77976	1.77363	1.72914	1.6848	1.81492	2.32254	1.56654			1	1	1	1	1	1	2	1
P12036	NEFH	Neurofilament heavy polypeptide						4.36581	4.34044	4.52121		5.30134						1	1	1		1
P12074	COX6A1	Cytochrome c oxidase subunit 6A1, mitochondrial			4.57829										1
P12081	HARS1	Histidine--tRNA ligase, cytoplasmic	3.30704	3.49302	3.02335	3.1974	3.05866	3.05427	3.24674	2.94823	2.936	2.98676	7	8	9	9	6	9	6	8	6	7
P12109	COL6A1	Collagen alpha-1(VI) chain							0.966132										1
P12235	SLC25A4	ADP/ATP translocase 1	4.88793	5.31557	4.3902	4.37508	4.55658	4.8967	4.55517	5.40184	4.6693	4.67867	4	4	4	4	3	5	2	7	3	3
P12236	SLC25A6	ADP/ATP translocase 3	8.97911	8.46195	8.15316	8.05575	7.79212	6.49433	6.96611	7.13629	6.00408	8.21277	8	10	9	6	5	1	7	3	1	5
P12268	IMPDH2	Inosine-5'-monophosphate dehydrogenase 2	5.91493	5.47687	3.01636	5.11327	4.65327	5.1097	4.92776	4.8595	4.88518	4.7479	10	10	11	10	12	10	13	13	9	13
P12270	TPR	Nucleoprotein TPR	5.20868	4.6607	4.56058	4.59455	4.73825	4.64902	4.55114	4.56886	4.42063	4.40048	11	17	22	21	16	25	24	29	23	27
P12277	CKB	Creatine kinase B-type	10.4951	8.92129	9.72389	10.0106	9.20527	9.84497	9.12724	9.60643	8.26489	8.7761	11	10	9	6	5	6	4	5	5	5
P12532	CKMT1B	Creatine kinase U-type, mitochondrial	3.68278	3.25589	4.3903	3.82133	3.89483	3.5841	3.80766	3.33794	4.41625	3.59412	3	3	2	3	3	3	3	3	2	3
P12814	ACTN1	Alpha-actinin-1		6.82239	6.37337		12.1007			13.3321		8.64822		1	5		1			1		4
P12883	MYH7	Myosin-7									7.19351										1
P12931	SRC	Proto-oncogene tyrosine-protein kinase Src	5.02902	4.38484		2.96384	3.32683	3.85928	3.41107	4.39783	2.60893		3	3		1	1	1	1	1	1
P12955	PEPD	Xaa-Pro dipeptidase	3.48063	3.56182	3.58496	3.93866	4.41821	3.95152	4.43154	4.07518	4.37242		2	2	3	1	1	1	1	1	1
P12956	XRCC6	X-ray repair cross-complementing protein 6	8.05652	7.09176	6.41279	7.02814	6.65669	7.02755	6.39918	7.35833	6.65602	6.65008	20	22	24	15	17	16	15	17	13	17
P13010	XRCC5	X-ray repair cross-complementing protein 5	6.47102	6.10295	3.71455	6.27592	5.89927	6.15243	5.98088	6.15484	6.36945	5.70035	26	24	29	14	16	16	15	16	12	14
P13051	UNG	Uracil-DNA glycosylase						3.62362		3.01234		3.29716						1		1		1
P13073	COX4I1	Cytochrome c oxidase subunit 4 isoform 1, mitochondrial	7.10731	6.80462	6.79649	6.59541	6.54893	6.47899	6.02481	6.63229	6.34458	5.82371	4	5	6	4	4	4	4	5	3	4
P13473	LAMP2	Lysosome-associated membrane glycoprotein 2	7.18873	5.18183	4.48039								2	2	2
P13489	RNH1	Ribonuclease inhibitor	5.31774	4.69622	4.87232	4.66997	5.05979	4.88404	4.9613	5.1236	4.77719	4.95338	6	7	4	3	5	4	3	4	5	4
P13521	SCG2	Secretogranin-2		1.71848		0.727689	0.738036	0.73996	0.790426	0.762508	0.739636	0.776967		2		2	1	2	2	2	2	1
P13591	NCAM1	Neural cell adhesion molecule 1	5.74841	5.77519	5.53994	5.11858	5.60969	5.5455	5.37004	5.29152	6.06118	5.66301	24	27	28	12	15	11	15	16	11	16
P13611	VCAN	Versican core protein				6.02577		6.15313		6.55566						1		1		1
P13637	ATP1A3	Sodium/potassium-transporting ATPase subunit alpha-3	3.88493	3.97191	3.70311	3.61643	3.77993	3.56198	3.54883	3.45485	3.16597	3.67775	26	26	18	18	20	18	19	18	18	21
P13639	EEF2	Elongation factor 2	3.81139	3.83673	3.73247	3.41259	3.46419	3.47795	3.3692	3.43784	3.3453	3.52653	31	30	28	26	24	26	26	27	21	25
P13667	PDIA4	Protein disulfide-isomerase A4	7.71716	7.00253	6.9708	6.91998	6.81163	7.01475	6.59927	6.90921	6.82283	6.85559	18	20	18	14	15	16	14	19	15	15
P13693	TPT1	Translationally-controlled tumor protein	3.74706	3.73466	3.49349	3.31173	3.41205	2.92392	3.54644	3.31627	3.17172	3.58571	4	4	5	3	3	2	3	3	3	3
P13798	APEH	Acylamino-acid-releasing enzyme	5.48131	4.16512	5.25274	4.86725	4.75715	5.25022	5.43957	5.37566	5.14154	5.38193	3	4	4	3	2	3	3	4	4	3
P13804	ETFA	Electron transfer flavoprotein subunit alpha, mitochondrial	16.7125	12.1363	12.3692	13.2066	12.6483	13.397	11.0826	13.3625	12.8769	12.1785	8	7	8	6	6	6	6	6	6	6
P13807	GYS1	Glycogen [starch] synthase, muscle				9.28025		5.98887	6.00265	6.32991	4.09012	5.96947				1		3	2	3	1	1
P13861	PRKAR2A	cAMP-dependent protein kinase type II-alpha regulatory subunit	6.73604	6.19651	6.33105	5.84861	6.56492	5.41862	6.27631	6.1248	5.55937	5.60739	7	8	7	6	5	6	4	7	8	3
P13929	ENO3	Beta-enolase	4.43928	10.4215	5.25023		6.42332		6.51299		6.47553		2	2	6		1		1		1
P13984	GTF2F2	General transcription factor IIF subunit 2	3.18816	2.79036	2.38597	2.44388	2.40523	2.52458	2.34868	2.14185	2.36633	2.40202	1	2	2	3	5	4	4	4	2	4
P13987	CD59	CD59 glycoprotein	4.76271	4.86936	4.79981	4.52411	4.3365	3.31279	4.67731	4.25063	4.05675	4.5967	2	2	2	2	1	1	1	2	2	1
P13995	MTHFD2	Bifunctional methylenetetrahydrofolate dehydrogenase/cyclohydrolase, mitochondrial						8.07259			6.78121							1			1
P14174	MIF	Macrophage migration inhibitory factor	4.21419	4.14958	8.78746		4.83458			5.09904			1	1	1		1			1
P14314	PRKCSH	Glucosidase 2 subunit beta	6.15136	6.38363	5.60412	5.66201	5.69837	5.9004	5.46622	5.6594	5.48232	5.83261	9	8	8	10	10	12	12	12	11	11
P14324	FDPS	Farnesyl pyrophosphate synthase	5.34649	5.21416	4.52877	4.61823	4.59582	4.64148	4.77903	4.62311	4.55242	4.80372	4	2	4	2	2	2	2	2	2	2
P14373	TRIM27	Zinc finger protein RFP							1.42801			1.47121							1			1
P14406	COX7A2	Cytochrome c oxidase subunit 7A2, mitochondrial	7.56851	6.98441	6.42654	7.00562	6.30595	7.2174	6.10934	6.84473	6.94744	5.86956	1	1	1	1	1	1	1	1	1	1
P14415	ATP1B2	Sodium/potassium-transporting ATPase subunit beta-2			3.53873	2.63133	3.56597	3.65791	2.98189	4.40206		4.06812			1	1	1	1	1	1		1
P14550	AKR1A1	Aldo-keto reductase family 1 member A1	8.18472	7.56853	6.52003	7.65417	6.25349	7.81446	7.44271	7.72134	7.14451	7.39255	9	9	11	6	5	6	7	6	4	6
P14618	PKM	Pyruvate kinase PKM	7.64472	7.47267	6.80572	7.38284	7.40394	7.32754	7.20513	7.60847	7.29684	7.06501	16	16	16	17	16	16	16	19	14	17
P14621	ACYP2	Acylphosphatase-2		3.17756	3.58677	2.98375	3.81363	2.68311	3.09051	3.13214	3.00079	3.22952		2	2	1	2	3	2	3	3	2
P14625	HSP90B1	Endoplasmin	7.94864	7.26669	6.89907	7.16991	7.07138	7.81197	5.88251	7.55559	7.01121	6.7815	24	25	24	16	13	14	12	17	13	12
P14649	MYL6B	Myosin light chain 6B	3.3582		3.14465	4.86409	4.55239	4.68138	4.29328	4.03031	4.98759	4.50311	1		1	1	3	2	3	3	2	3
P14678	SNRPB	Small nuclear ribonucleoprotein-associated proteins B and B'	7.19545		7.12956	8.11349	8.04696	7.98267	8.26092	6.53858		8.94013	1		2	1	1	1	1	1		1
P14735	IDE	Insulin-degrading enzyme				7.21705	6.70398	7.29227	7.15749	7.1507	7.18234	7.33253				1	1	1	2	1	1	2
P14854	COX6B1	Cytochrome c oxidase subunit 6B1	2.68661	4.04278	2.85862	3.14941	3.19534	3.16354	3.13405	3.28182		3.27801	2	1	2	1	1	1	1	1		1
P14859	POU2F1	POU domain, class 2, transcription factor 1				2.19675		3.32927	5.23667	3.45144	2.77567	4.62408				1		3	1	2	1	1
P14866	HNRNPL	Heterogeneous nuclear ribonucleoprotein L	8.96362	7.66328	8.05108	8.12562	7.69443	8.15225	7.46547	8.26839	7.00502	7.19656	11	14	14	11	10	11	9	10	7	8
P14868	DARS1	Aspartate--tRNA ligase, cytoplasmic	10.4594	8.70698	7.98026	10.6146	9.53292	10.463	9.96966	10.17	9.45542	9.35986	5	7	8	7	3	6	3	7	6	3
P14923	JUP	Junction plakoglobin		2.19667	1.4426	1.54314	1.57127	1.5543	1.73863	1.55282	1.42501	1.71056		1	1	3	1	3	2	3	5	3
P14927	UQCRB	Cytochrome b-c1 complex subunit 7	10.3342	9.38087	7.7872	8.3351	7.92755	8.78367	7.48854	7.95547	6.16203	8.95207	4	4	4	4	3	4	4	4	1	3
P15056	BRAF	Serine/threonine-protein kinase B-raf	3.30617	3.51493		3.34596		4.39065	3.14396	3.45518			1	1		1		1	1	1
P15104	GLUL	Glutamine synthetase				1.6671				1.67587	0.470643					1				1	1
P15121	AKR1B1	Aldo-keto reductase family 1 member B1	7.21652	7.06353	6.40129	6.71681	6.67615	6.62101	6.45055	6.67703	6.62607	6.3986	10	9	10	10	9	11	9	11	9	9
P15170	GSPT1	Eukaryotic peptide chain release factor GTP-binding subunit ERF3A	5.17472	4.59178	4.03253	4.39489	4.25945	4.22009	4.2042	4.19476	4.05456	4.36966	13	12	12	12	10	13	11	11	10	10
P15260	IFNGR1	Interferon gamma receptor 1								1.3439	1.58326									2	1
P15311	EZR	Ezrin	19.2082	8.70497	5.28121	25.7389	11.1823	25.2807	5.11567	24.3228	19.1656	11.5793	3	6	7	1	5	2	5	2	1	4
P15336	ATF2	Cyclic AMP-dependent transcription factor ATF-2					1.13806	1.11431	1.20792	1.13059	1.1133	1.15958					1	1	1	1	1	1
P15374	UCHL3	Ubiquitin carboxyl-terminal hydrolase isozyme L3	7.24309	5.69885	4.29374	6.10399		6.1223	5.73019	7.2163	8.47698	7.06377	1	2	3	2		2	1	2	2	1
P15531	NME1	Nucleoside diphosphate kinase A	5.03809	4.92386	5.04054	4.93732	4.47533	4.84467	4.84864	4.6457	4.85754	4.68812	6	6	8	3	3	3	4	3	2	4
P15586	GNS	N-acetylglucosamine-6-sulfatase	9.30309	7.95478	9.73121	7.37512	7.45464	8.28529	7.93622	8.39574	7.38414	8.23087	5	6	7	3	1	3	2	3	3	2
P15848	ARSB	Arylsulfatase B			8.40076	10.0067	7.27819	14.0499	4.46903	6.54921		6.1132			3	1	1	1	1	1		1
P15880	RPS2	40S ribosomal protein S2	11.7	10.438	9.69627	9.04074	9.56049	9.37871	10.0284	10.8458	5.97298	9.41413	6	7	8	3	5	5	5	4	4	4
P15882	CHN1	N-chimaerin	3.27649	3.80967	3.50865				3.65355	4.49331			1	3	1				1	1
P15907	ST6GAL1	Beta-galactoside alpha-2,6-sialyltransferase 1						9.80548		19.4883								1		1
P15927	RPA2	Replication protein A 32 kDa subunit		4.49063	4.06447									1	1
P15954	COX7C	Cytochrome c oxidase subunit 7C, mitochondrial	8.24635	7.77741	8.1419	7.14916	6.79673	7.35971	6.75119	6.67935	6.91742	6.78546	1	1	2	1	1	1	1	1	1	1
P16083	NQO2	Ribosyldihydronicotinamide dehydrogenase [quinone]						10.2466	7.24439	9.92368		7.31309						1	1	1		1
P16104	H2AX	Histone H2AX	32.1408										1
P16152	CBR1	Carbonyl reductase [NADPH] 1	7.55222	6.18041	6.57043	8.02924	8.39575	8.91828	8.09714	9.17589	7.46935	8.41043	1	1	2	2	3	3	3	3	3	3
P16157	ANK1	Ankyrin-1				4.98594		4.24262	6.26048	4.53652	4.13868	4.08877				1		1	1	2	1	2
P16220	CREB1	Cyclic AMP-responsive element-binding protein 1			2.44037			2.5312		3.01131	3.35755	2.50546			1			1		1	1	1
P16260	SLC25A16	Solute carrier family 25 member 16							1.74182			1.69088							1			1
P16278	GLB1	Beta-galactosidase		6.61842		14.8716	13.6455	15.0197	11.3573	11.5112	14.2932	11.7134		2		1	1	1	1	1	1	1
P16298	PPP3CB	Serine/threonine-protein phosphatase 2B catalytic subunit beta isoform	2.26308	3.39578	3.52474				3.9605	4.673		3.6117	1	2	2				1	1		1
P16333	NCK1	Cytoplasmic protein NCK1				3.04108	3.08154	3.12373	2.75264	2.8922	2.93314	3.04226				4	3	5	5	5	5	5
P16383	GCFC2	Intron Large complex component GCFC2										4.21821										1
P16401	H1-5	Histone H1.5			16.9214	82.0985	54.3368	83.0138	55.3995	70.0184	68.8837	65.9543			2	2	1	2	1	2	1	1
P16402	H1-3	Histone H1.3			10.4594		15.5605				15.0057				3		4				3
P16435	POR	NADPH--cytochrome P450 reductase	3.91821	4.15462	3.77001	3.77785	3.72366	3.60891	3.56224	3.58576	3.31403	3.52939	6	7	11	9	9	9	8	13	9	7
P16455	MGMT	Methylated-DNA--protein-cysteine methyltransferase				2.71887		2.5125		2.88479	2.1416	2.24458				1		1		1	2	1
P16519	PCSK2	Neuroendocrine convertase 2		2.12608	1.36488	1.77453	2.01511	1.5234	1.59542	1.63959		1.52872		1	1	1	1	1	2	2		2
P16520	GNB3	Guanine nucleotide-binding protein G(I)/G(S)/G(T) subunit beta-3	5.09491	5.18839	4.84076	6.1387	5.95161	3.86169	5.42927	4.12879		5.48653	1	1	1	1	1	2	1	2		1
P16615	ATP2A2	Sarcoplasmic/endoplasmic reticulum calcium ATPase 2	3.13591	3.26844	3.16056	3.00099	3.02428	2.86038	2.9833	2.9638	2.93277	2.98067	13	15	16	14	16	17	17	17	16	16
P16870	CPE	Carboxypeptidase E	1.99175	2.20641	1.95517	1.68894	1.93867	1.71964	1.89552	1.71287	1.6937	1.84745	9	8	6	3	5	4	4	4	4	4
P16930	FAH	Fumarylacetoacetase				4.82187		4.41105	6.56277	4.05679		7.53217				1		1	1	1		1
P16949	STMN1	Stathmin	2.99576	3.17658	2.06796	2.8802	2.70462	2.5237	2.56003	2.7374	1.81479	2.56708	15	15	13	10	13	11	11	14	11	12
P17026	ZNF22	Zinc finger protein 22				6.44395				5.48959		6.14849				1				1		1
P17028	ZNF24	Zinc finger protein 24						1.68587	1.42762	1.6982	1.43827	1.49322						1	1	1	1	1
P17029	ZKSCAN1	Zinc finger protein with KRAB and SCAN domains 1				0.784388	0.802425	1.12539	1.11107	1.03995	0.899502					1	1	2	2	2	1
P17050	NAGA	Alpha-N-acetylgalactosaminidase				10.8551	10.6724	14.3079	10.1359	15.119	13.9871	11.4966				1	1	2	1	2	2	1
P17066	HSPA6	Heat shock 70 kDa protein 6			4.04164										2
P17096	HMGA1	High mobility group protein HMG-I/HMG-Y	34.8044	25.6986	29.1323								1	2	1
P17152	TMEM11	Transmembrane protein 11, mitochondrial				4.96219	4.65789		4.38773	5.45019	5.53686	4.65549				1	1		1	1	1	1
P17174	GOT1	Aspartate aminotransferase, cytoplasmic	4.34441	4.28151	3.94651	3.86398	4.13543	4.42617	4.18208	4.18977	3.84085	3.9984	7	7	9	4	4	4	4	5	6	4
P17252	PRKCA	Protein kinase C alpha type	2.67502	2.78759		2.77306	2.38176	2.59999	2.42907	2.63313	2.67848	2.38097	1	1		2	4	8	7	12	13	7
P17405	SMPD1	Sphingomyelin phosphodiesterase							3.22768		2.59298	3.20564							1		1	1
P17480	UBTF	Nucleolar transcription factor 1		2.46788	3.57656	3.5731	4.0027	1.88809	4.08	3.42952	2.89581	3.89193		1	2	2	2	2	3	4	3	1
P17568	NDUFB7	NADH dehydrogenase [ubiquinone] 1 beta subcomplex subunit 7			6.49522	6.25992		8.11011		7.79088					1	1		1		1
P17600	SYN1	Synapsin-1	2.18372	2.67206	2.65056	2.72657	2.51883	2.53846	2.48759	2.17471	2.57065	2.61791	4	6	6	5	2	4	3	3	5	3
P17612	PRKACA	cAMP-dependent protein kinase catalytic subunit alpha	3.79258	3.71377	3.56048	3.37704	3.88128	3.44151	3.28432	3.82505	3.78717	3.77225	6	7	9	4	1	3	2	5	4	2
P17655	CAPN2	Calpain-2 catalytic subunit	5.38461	4.92419	5.08462	4.39624		4.71863	4.5306	5.3331	4.71397	5.82087	1	2	2	1		2	2	2	2	1
P17661	DES	Desmin	3.64033	3.7527	7.59464			9.56501	22.1275	4.2378		18.5542	1	1	1			1	1	3		1
P17677	GAP43	Neuromodulin	5.64253	5.45103	5.05562	4.7333	4.85567	4.9227	4.68497	4.49859	3.71016	4.78583	17	18	16	9	14	10	13	13	6	14
P17706	PTPN2	Tyrosine-protein phosphatase non-receptor type 2						6.98559	4.73418	4.93286		4.38515						1	1	1		1
P17752	TPH1	Tryptophan 5-hydroxylase 1									4.32486										1
P17812	CTPS1	CTP synthase 1	7.11849	6.14557	6.47613	6.31189	5.91314	6.14047	5.83992	6.11928	5.80421	6.08785	7	7	7	10	8	10	7	10	9	8
P17844	DDX5	Probable ATP-dependent RNA helicase DDX5	1.60937	2.54548	2.02924	1.833	1.71826	1.56422	1.93303	1.74031	1.68576	1.87005	12	8	10	5	8	8	10	11	10	12
P17858	PFKL	ATP-dependent 6-phosphofructokinase, liver type	4.09143	3.51474	3.66185	3.74301	3.08835	3.65399	3.50979	3.47589	4.19227	2.84562	2	3	3	4	2	4	3	5	3	3
P17980	PSMC3	26S proteasome regulatory subunit 6A	6.99666	6.22909	5.65194	7.62766	7.30926	8.11588	6.70283	7.07815	7.13088	6.71795	8	10	11	6	6	5	7	7	7	7
P17987	TCP1	T-complex protein 1 subunit alpha	7.38272	6.69953	6.04924	6.89949	6.66542	6.97876	6.49096	6.67516	7.02554	6.4932	17	20	18	12	11	13	13	13	11	14
P18031	PTPN1	Tyrosine-protein phosphatase non-receptor type 1	2.25261	2.69797	2.69619	2.88579	3.08016	3.07851	3.31749	3.10317	3.21025	3.18611	3	4	6	3	2	4	4	5	4	3
P18077	RPL35A	60S ribosomal protein L35a	6.70769	6.95092	6.32581	9.12198	7.79947	7.31323	6.9589	7.11662	6.29386	9.08836	7	7	5	2	2	1	1	1	2	2
P18085	ARF4	ADP-ribosylation factor 4	4.06813	4.19572	3.86495	3.52528		3.61862	3.2927	3.59972		3.01199	3	5	3	1		1	1	1		1
P18124	RPL7	60S ribosomal protein L7	11.8648	9.7317	8.8702	9.95442	9.57135	9.7417	9.30933	9.79797	9.77126	9.38497	5	5	7	7	7	6	6	7	7	7
P18206	VCL	Vinculin	7.03469	6.50634	5.6981	6.67531	7.08729	6.53118	6.40853	6.54402	5.99883	6.40828	4	7	13	6	6	7	7	9	7	9
P18433	PTPRA	Receptor-type tyrosine-protein phosphatase alpha										2.71357										1
P18505	GABRB1	Gamma-aminobutyric acid receptor subunit beta-1				1.26451	1.47896	1.37618	1.66988	1.50435	1.77722	2.06282				1	1	1	1	1	1	1
P18509	ADCYAP1	Pituitary adenylate cyclase-activating polypeptide				0.866382	0.953444	0.776166	0.88599	0.638519		1.01207				1	1	1	1	2		1
P18583	SON	Protein SON	2.41265	2.15437	2.38856	1.98781	1.99067	1.9398	1.78308	1.73578	2.01035	1.87436	3	3	3	4	4	5	5	4	6	5
P18615	NELFE	Negative elongation factor E						2.2069	2.89751	1.81696		2.37872						1	1	1		1
P18621	RPL17	60S ribosomal protein L17	11.4022	8.64383		8.99936	9.28033	9.77718	7.99129	8.60917	10.9537	8.19336	5	6		4	5	3	4	4	2	5
P18669	PGAM1	Phosphoglycerate mutase 1	8.78587	7.50358	7.26359	6.94733	7.97579	7.32741	6.63313	8.11117		6.956	7	7	7	5	6	5	5	5		7
P18859	ATP5PF	ATP synthase-coupling factor 6, mitochondrial	7.8718	7.64369	8.06028	7.18852	6.28783	6.94638	6.1501	6.45035	7.12735	6.06902	2	3	2	3	3	3	3	3	3	3
P18887	XRCC1	DNA repair protein XRCC1			2.49508	2.50357	2.36884	2.90759	2.53053	2.993	2.8554	2.86496			1	2	1	4	4	5	3	5
P19021	PAM	Peptidyl-glycine alpha-amidating monooxygenase				2.02797	2.72639	2.07627	2.99301	2.2113	2.13167					2	3	1	2	1	1
P19022	CDH2	Cadherin-2	1.54893	1.70505	1.64828	1.54734	1.33387	1.15292	1.09673	1.32529	1.0953	1.12876	4	4	4	3	4	4	3	4	4	3
P19086	GNAZ	Guanine nucleotide-binding protein G(z) subunit alpha		5.73453	5.6689	6.58238	6.47524	5.99329	6.46358	5.80245	6.72067	6.28522		2	2	2	1	3	2	3	2	2
P19105	MYL12A	Myosin regulatory light chain 12A		5.93581										2
P19174	PLCG1	1-phosphatidylinositol 4,5-bisphosphate phosphodiesterase gamma-1	5.34496	4.39067	4.51377	4.5946	4.89986	4.42096	4.66926	4.66056	4.31724	4.64383	9	9	10	7	8	10	10	11	8	9
P19338	NCL	Nucleolin	4.22407	4.18344	4.01227	3.67966	3.72215	3.41861	3.47927	3.55836	3.96736	3.59406	22	21	23	13	16	13	18	17	16	17
P19367	HK1	Hexokinase-1	5.29747	5.06807	4.98101	4.58784	3.3244	4.89053	3.40614	4.80069	4.46076	4.99633	16	15	17	13	12	13	13	15	13	11
P19387	POLR2C	DNA-directed RNA polymerase II subunit RPB3						6.50544	2.77642			3.17559						1	1			1
P19388	POLR2E	DNA-directed RNA polymerases I, II, and III subunit RPABC1						2.5265	2.19277	2.41011	2.04584	1.97914						1	1	2	2	2
P19404	NDUFV2	NADH dehydrogenase [ubiquinone] flavoprotein 2, mitochondrial	6.09129	6.54576	6.36843								2	1	1
P19447	ERCC3	General transcription and DNA repair factor IIH helicase subunit XPB				3.88392		3.25929	3.2434	3.62802	2.56532	3.98771				1		1	1	1	1	1
P19474	TRIM21	E3 ubiquitin-protein ligase TRIM21					9.11389	10.8345	9.31953	9.86076	6.62273	10.2212					1	1	1	1	2	1
P19525	EIF2AK2	Interferon-induced, double-stranded RNA-activated protein kinase	2.67937	1.90465	3.10581	2.37977	2.78344	3.06447	2.81393	2.3791	2.55101	2.74937	1	1	4	1	2	1	2	3	3	2
P19532	TFE3	Transcription factor E3						2.78464	2.82304	2.64513	2.75258	2.94857						1	1	1	1	1
P19623	SRM	Spermidine synthase		3.22811	2.44582	3.99601	6.35841	4.4962	4.88088	4.95722	4.43511	5.30511		2	2	2	2	2	2	2	1	2
P19634	SLC9A1	Sodium/hydrogen exchanger 1				4.02205	3.79334	3.73755	3.84445	4.22905	3.53979	4.42928				1	1	2	2	2	1	2
P19784	CSNK2A2	Casein kinase II subunit alpha'	5.5064	4.96562	3.91029	4.48122	4.5167	4.26228		4.34795	5.8238	4.78055	2	4	7	3	1	4		3	2	2
P20020	ATP2B1	Plasma membrane calcium-transporting ATPase 1	6.72062	6.04015	5.63074	6.04551	6.22607	5.68625	5.69523	5.44763	5.70598	5.12383	12	12	16	9	8	12	11	13	8	9
P20042	EIF2S2	Eukaryotic translation initiation factor 2 subunit 2	5.02763	4.24935	4.53594	5.9591	5.38269	6.42808	6.38373	6.25642	6.47832	6.56851	3	6	5	1	2	3	2	2	2	2
P20073	ANXA7	Annexin A7				6.87562	8.27458	7.11721	8.0339	7.76853	6.88365	7.30545				2	1	2	1	2	1	1
P20226	TBP	TATA-box-binding protein										1.79276										1
P20264	POU3F3	POU domain, class 3, transcription factor 3					2.77628										1
P20265	POU3F2	POU domain, class 3, transcription factor 2				5.19631		5.22872	3.1341	2.79684	3.20692	3.12959				1		1	1	2	2	1
P20290	BTF3	Transcription factor BTF3				2.9432	2.03893	2.90045	2.42422	2.65082	2.7103	1.81769				2	3	3	2	4	3	3
P20336	RAB3A	Ras-related protein Rab-3A	2.0414	2.30528	2.71162	2.1092	2.11949	1.94399	2.03881	1.96627	2.03311	2.16175	8	6	4	5	2	6	4	6	5	3
P20337	RAB3B	Ras-related protein Rab-3B	1.51292	2.03369	5.26203		2.14937						1	1	1		1
P20338	RAB4A	Ras-related protein Rab-4A	3.29535	4.14837	3.28756	3.56118	3.49936	3.72424	2.85827	2.55009	3.50481	3.17695	1	2	3	2	2	2	2	2	3	2
P20339	RAB5A	Ras-related protein Rab-5A	4.05107	4.34043	4.53595	4.18477	4.17371	4.0888	4.21123	3.99751	4.05877	4.31972	2	4	2	2	3	1	1	4	4	2
P20340	RAB6A	Ras-related protein Rab-6A	2.75239	3.13371	2.32918	2.39471	3.06501	2.39428	2.78646	2.77423	2.60441	2.72365	5	3	1	4	2	4	2	2	1	2
P20366	TAC1	Protachykinin-1			28.4533										1
P20585	MSH3	DNA mismatch repair protein Msh3						6.55043	4.89212	5.48547	4.09036	4.06047						1	1	1	2	2
P20618	PSMB1	Proteasome subunit beta type-1	6.89342	6.51832	6.44048	6.15685	6.00794	6.24081	6.01812	6.23708	6.72204	4.98146	5	5	6	4	4	5	4	5	5	4
P20671	H2AC7	Histone H2A type 1-D		11.7834										1
P20674	COX5A	Cytochrome c oxidase subunit 5A, mitochondrial	7.89755	7.16064	6.44119	7.64062	5.04625	7.80753	4.89899	6.39495	7.31501	3.81678	2	2	2	1	2	1	2	1	1	2
P20700	LMNB1	Lamin-B1	16.2944	13.2477	12.8901	14.4748	13.0925	14.9129	13.154	14.0067	12.164	11.9715	23	21	23	15	14	16	12	16	16	11
P20702	ITGAX	Integrin alpha-X									4.13373										1
P20815	CYP3A5	Cytochrome P450 3A5									2.94946										1
P20839	IMPDH1	Inosine-5'-monophosphate dehydrogenase 1			2.67488	3.85092	3.75894	3.83839	3.69798	4.41613	3.87343	3.78665			2	1	1	1	1	2	1	1
P20936	RASA1	Ras GTPase-activating protein 1	4.8128	4.1954	4.89837	4.60389	5.05263	6.63095	4.90477	5.05631	4.74031	4.70561	1	2	2	3	2	2	3	3	3	2
P20962	PTMS	Parathymosin	4.13114	4.26257	4.30651	3.60783	3.39488	3.66129	3.35248	3.64481	3.87288	3.22926	2	2	2	1	2	1	1	1	1	1
P21108	PRPS1L1	Ribose-phosphate pyrophosphokinase 3								4.25718		5.02756								2		3
P21127	CDK11B	Cyclin-dependent kinase 11B				4.01585	4.28916	3.82885	3.41538	3.51817	3.39328	3.38156				1	3	3	2	4	3	2
P21266	GSTM3	Glutathione S-transferase Mu 3	3.01016	3.28554	2.41987	3.48114	2.95891	4.12072	3.07994	3.72213	3.14094	2.9642	5	6	7	2	2	3	2	3	2	2
P21281	ATP6V1B2	V-type proton ATPase subunit B, brain isoform	3.80575	3.95465	3.60728	3.45759	3.99227	3.48752	3.38826	3.7083	3.60023	3.58972	8	8	10	5	4	5	3	6	4	2
P21283	ATP6V1C1	V-type proton ATPase subunit C 1	3.32421	3.40995	2.91974	2.85574	2.80834	3.12772	2.83053	2.9521	3.19997	2.96279	12	11	15	2	3	4	5	7	6	3
P21291	CSRP1	Cysteine and glycine-rich protein 1						2.59217		3.29057	2.92359							1		1	1
P21333	FLNA	Filamin-A			10.8243	7.76308	7.89231	8.91779	7.93001	8.2467	8.62927	7.86779			2	3	3	3	5	5	3	5
P21359	NF1	Neurofibromin		3.65807	2.66137	3.37995	4.35674	3.98471	4.05714	3.89468	3.7736	4.37681		1	1	3	3	11	11	11	9	7
P21399	ACO1	Cytoplasmic aconitate hydratase	5.8595		4.77695	6.84587		5.61253	5.48713	4.56145	5.83612	5.34234	1		1	1		2	2	2	2	2
P21554	CNR1	Cannabinoid receptor 1	3.5595	3.27337	4.25146	2.32357	3.27191	1.83648	3.47732	1.80957	2.12511	3.37073	1	1	2	1	1	2	1	2	1	1
P21579	SYT1	Synaptotagmin-1	2.82155	2.98658	2.80729	2.76315	2.6811	2.77496	2.6753	2.61174	2.77542	2.59541	13	16	10	10	8	10	9	12	10	10
P21741	MDK	Midkine					3.83939		3.37673	3.85449							1		1	1
P21796	VDAC1	Voltage-dependent anion-selective channel protein 1	7.16217	6.94347	6.35653	7.24682	7.2718	7.68908	7.04325	7.10563	6.85399	7.20852	12	13	13	12	8	9	9	12	12	9
P21912	SDHB	Succinate dehydrogenase [ubiquinone] iron-sulfur subunit, mitochondrial	9.06501	6.90392	5.33728	5.61577	5.65873	6.08421	6.5007	6.28202	6.22249	6.39688	1	1	2	1	1	1	1	1	1	1
P22033	MMUT	Methylmalonyl-CoA mutase, mitochondrial	3.81948	4.21841	4.63215	4.25159	5.40176	4.97106	5.22906	3.21449	3.99637	3.81891	1	2	5	2	1	2	1	1	2	1
P22059	OSBP	Oxysterol-binding protein 1	6.18641	4.42826	3.86799	4.44389	4.3095	5.0994	4.53718	4.71402	4.67666	4.73463	2	7	7	4	4	3	4	5	5	3
P22061	PCMT1	Protein-L-isoaspartate(D-aspartate) O-methyltransferase	5.04561	4.84756	4.47467	4.56762	4.86031	3.89058	4.77372	4.14321	4.51207	4.96425	5	5	6	5	3	6	4	5	4	4
P22087	FBL	rRNA 2'-O-methyltransferase fibrillarin	26.8276	11.1078	8.92317	15.5431	10.8811	16.8704	11.7892	15.3657	13.6146	16.4322	1	3	1	3	4	3	4	4	3	3
P22090	RPS4Y1	40S ribosomal protein S4, Y isoform 1			9.41233			11.7456		10.7177	11.916				4			1		1	1
P22102	GART	Trifunctional purine biosynthetic protein adenosine-3	5.47943	5.22347	4.94857	5.06888	6.1927	5.31609	5.26422	5.29659	5.87492	5.70793	10	10	15	8	6	8	8	10	6	9
P22234	PAICS	Bifunctional phosphoribosylaminoimidazole carboxylase/phosphoribosylaminoimidazole succinocarboxamide synthetase	10.0579	7.63692	5.79675	5.36545	7.12714	4.96194	5.84998	6.31492	5.41599	6.77706	5	7	9	4	3	3	3	3	2	5
P22307	SCP2	Sterol carrier protein 2	3.16204	3.17399	2.82808	2.62176	2.92557	2.49246	2.65941	2.60931	2.61202	2.98918	3	4	7	7	8	7	6	10	7	9
P22314	UBA1	Ubiquitin-like modifier-activating enzyme 1	5.78007	5.53721	5.32235	4.77409	5.5031	5.28479	5.52833	5.01897	5.00125	5.24524	22	21	23	12	14	10	13	13	10	15
P22392	NME2	Nucleoside diphosphate kinase B	6.50525	6.35811	6.16894	6.61789	5.82527	7.68391	5.70083	5.93419	5.12185	6.33988	6	6	7	4	3	3	4	3	4	3
P22415	USF1	Upstream stimulatory factor 1						1.36353	1.14275	1.41654	1.37102							2	1	2	1
P22570	FDXR	NADPH:adrenodoxin oxidoreductase, mitochondrial						16.0253	17.5674	17.9671	23.6408	17.0578						1	1	1	1	1
P22626	HNRNPA2B1	Heterogeneous nuclear ribonucleoproteins A2/B1	9.956	9.32292		8.18836	8.62822	7.48354	7.13714	6.26132	7.76659	6.57485	10	8		10	12	11	10	12	11	10
P22670	RFX1	MHC class II regulatory factor RFX1							2.79878										1
P22676	CALB2	Calretinin						2.7178		2.3242		3.82962						1		1		1
P22681	CBL	E3 ubiquitin-protein ligase CBL	3.60957	3.74053	2.99828	3.29646	3.02792	3.58045	3.27351	2.99262	2.89882	3.758	2	2	2	3	2	2	2	3	3	1
P22694	PRKACB	cAMP-dependent protein kinase catalytic subunit beta			3.45857	2.77261	3.27808	3.19097	3.23377	3.17552	3.4661	3.26015			1	2	5	2	4	2	2	4
P22695	UQCRC2	Cytochrome b-c1 complex subunit 2, mitochondrial	11.3286	8.505	3.25854	9.21108	8.75909	8.36236	9.48123	7.04067	9.40024	8.92709	3	5	5	3	2	3	2	3	2	2
P22830	FECH	Ferrochelatase, mitochondrial							2.1594	4.70959									1	1
P23193	TCEA1	Transcription elongation factor A protein 1	3.12583	2.99352	3.35208	2.71083	2.90886	2.62585	2.52136	2.63683	2.7911	2.5824	2	3	4	4	4	3	2	4	4	3
P23246	SFPQ	Splicing factor, proline- and glutamine-rich	9.82834	9.21049		9.47562	8.00819	9.72192	8.73395	9.36494	9.38503	7.66669	7	7		4	6	5	5	5	4	6
P23258	TUBG1	Tubulin gamma-1 chain	4.03739	4.44545	3.48272	3.35324	2.88765	3.55701	3.24834	3.04298	4.71881	2.92676	1	1	2	1	1	1	1	1	1	1
P23284	PPIB	Peptidyl-prolyl cis-trans isomerase B	5.03795	5.15003	4.7719	4.81007	5.02416	4.85504	4.93909	4.92277	4.63553	4.91099	10	9	10	11	9	12	10	11	7	8
P23352	ANOS1	Anosmin-1						2.3713	2.25031	2.35796	2.20818	2.16087						1	1	1	1	2
P23368	ME2	NAD-dependent malic enzyme, mitochondrial	6.57717	6.69646	6.25344	6.22566	7.47319	7.05192	6.63809	5.0695	6.74586	7.08958	2	3	3	3	4	4	3	4	3	4
P23378	GLDC	Glycine dehydrogenase (decarboxylating), mitochondrial							22.8988	22.7403		23.9384							1	1		1
P23381	WARS1	Tryptophan--tRNA ligase, cytoplasmic	3.12002	3.37019	3.37993	3.29031	3.46515	3.26753	3.35025	3.43417	3.23313	3.25606	6	9	11	4	3	4	5	5	4	4
P23396	RPS3	40S ribosomal protein S3	9.69841	7.95678	7.2057	8.55775	7.02879	8.2354	7.68571	8.1139	8.24806	7.6869	6	7	8	5	5	5	6	5	5	7
P23434	GCSH	Glycine cleavage system H protein, mitochondrial	7.13794	6.77399	7.11283								2	2	1
P23435	CBLN1	Cerebellin-1									3.10861										1
P23443	RPS6KB1	Ribosomal protein S6 kinase beta-1					3.28609		3.55932	3.99697	4.06759	3.16267					1		1	1	1	1
P23467	PTPRB	Receptor-type tyrosine-protein phosphatase beta									5.33736										1
P23468	PTPRD	Receptor-type tyrosine-protein phosphatase delta			1.83664		1.29426	1.32894	1.26368	1.21481	1.53574	1.94559			1		1	1	4	2	4	3
P23470	PTPRG	Receptor-type tyrosine-protein phosphatase gamma				2.32518	1.9559	2.27691	2.08804	1.75064	2.26121	1.73845				2	1	2	4	4	2	4
P23497	SP100	Nuclear autoantigen Sp-100								1.94016										1
P23508	MCC	Colorectal mutant cancer protein							3.37616										1
P23511	NFYA	Nuclear transcription factor Y subunit alpha								1.65136	1.63776									1	1
P23526	AHCY	Adenosylhomocysteinase	11.2834	10.1175	9.17882	9.76599	9.72164	10.3343	9.50105	10.0207	8.25478	8.32469	7	8	7	10	11	10	10	11	10	9
P23527	H2BC17	Histone H2B type 1-O							28.9616										3
P23528	CFL1	Cofilin-1	5.20372	5.21221	4.96755	4.9438	4.85856	5.00997	4.93847	4.82402	5.0684	4.92074	16	16	15	12	16	10	20	15	12	17
P23588	EIF4B	Eukaryotic translation initiation factor 4B	3.54653	3.80744	3.42947	3.68	3.96507	3.46309	3.85618	3.6209	3.61738	3.75391	5	6	8	5	4	3	5	5	4	4
P23610	F8A3	40-kDa huntingtin-associated protein				4.76998	4.80407	4.89564	5.86036	4.60362	4.97658	4.78168				1	1	1	1	1	1	1
P23634	ATP2B4	Plasma membrane calcium-transporting ATPase 4			4.73918	8.40404	9.05614	10.9446	10.0103	10.8489		10.4069			3	1	1	2	3	2		3
P23743	DGKA	Diacylglycerol kinase alpha						6.41825	6.32668	4.42259								1	1	1
P23786	CPT2	Carnitine O-palmitoyltransferase 2, mitochondrial		8.43692	14.4434									1	1
P23919	DTYMK	Thymidylate kinase	17.9827	6.12445	7.91631	9.95687	9.45373	10.9749	9.25479	10.1668	10.813	10.2994	1	2	1	1	1	1	1	1	1	1
P23921	RRM1	Ribonucleoside-diphosphate reductase large subunit			4.34172	3.5623		3.00353		2.74029	3.85502	3.89852			2	1		1		2	1	1
P24043	LAMA2	Laminin subunit alpha-2								5.77776										1
P24311	COX7B	Cytochrome c oxidase subunit 7B, mitochondrial	6.76393	7.59595	6.92012								1	1	1
P24534	EEF1B2	Elongation factor 1-beta	6.23683	5.8547	5.98154	5.02199	4.87269	4.77986	4.62565	4.47772	5.09083	5.13724	11	12	9	6	8	5	8	8	6	6
P24539	ATP5PB	ATP synthase F(0) complex subunit B1, mitochondrial	7.59673	7.86953	4.86252	7.73841	6.21624	7.49005	8.3198	8.67184	8.91908	8.22818	5	5	8	4	4	4	3	3	2	3
P24666	ACP1	Low molecular weight phosphotyrosine protein phosphatase	7.82012	5.79132	7.73856	5.80009	5.5038	5.91354	5.44615	6.59178	5.53575	5.59105	2	2	2	1	1	1	1	2	1	1
P24723	PRKCH	Protein kinase C eta type										3.06974										1
P24752	ACAT1	Acetyl-CoA acetyltransferase, mitochondrial	5.57248	5.42772	5.29337	5.35645	5.00835	5.48475	5.0949	5.5396	5.45075	4.93915	6	8	8	5	6	5	6	6	6	6
P24928	POLR2A	DNA-directed RNA polymerase II subunit RPB1				0.990638	1.47502	0.913636	1.23368	1.04446	1.1902	0.98245				6	2	9	6	10	8	8
P25054	APC	Adenomatous polyposis coli protein					0.550083	0.541464	0.665463	0.61598	0.691267	0.683479					1	2	3	3	3	1
P25098	GRK2	Beta-adrenergic receptor kinase 1		2.91569	2.16001		2.70944	4.14603	1.64335	3.09318	3.31463	2.9533		1	1		1	1	1	1	1	1
P25205	MCM3	DNA replication licensing factor MCM3			6.75959			2.56855	2.44772	2.62827		2.77698			1			1	1	1		1
P25325	MPST	3-mercaptopyruvate sulfurtransferase		4.94862	4.70608									1	1
P25398	RPS12	40S ribosomal protein S12	7.42947	8.94112	7.40558	10.2838	8.91073	10.2607	7.70949	9.61313	6.60651	8.05559	6	5	6	5	3	4	5	6	4	5
P25490	YY1	Transcriptional repressor protein YY1	2.78906		2.51005	1.68669	2.09871	1.79593	1.96732	1.86105	1.7504	1.95226	1		1	2	2	3	2	4	3	2
P25685	DNAJB1	DnaJ homolog subfamily B member 1	3.20679	3.42829	3.48074	4.17136	3.28426	3.33902	3.45444	3.48735	3.55331	3.5255	4	4	7	1	2	2	2	2	2	2
P25686	DNAJB2	DnaJ homolog subfamily B member 2	1.64665	2.42797		1.55103	1.8579	1.59914		1.98378		2.05059	1	1		1	1	1		1		1
P25705	ATP5F1A	ATP synthase subunit alpha, mitochondrial	7.71315	7.12716	6.73641	7.24551	6.82046	7.1528	6.4075	7.13348	5.08026	6.52709	16	15	2	6	6	6	4	7	5	5
P25786	PSMA1	Proteasome subunit alpha type-1	7.05271	6.8211	6.3475	6.50153	6.47848	6.35571	6.16676	5.41643	4.33723	6.28031	5	5	5	2	3	3	3	2	1	3
P25787	PSMA2	Proteasome subunit alpha type-2	7.05978	6.65411	6.56273	7.26284	6.52307	6.58206	6.57383	6.8523	7.28636	6.52995	5	6	5	4	3	4	3	3	2	3
P25788	PSMA3	Proteasome subunit alpha type-3	7.05157	6.85087	7.48552	6.21305	6.37098	6.45685	6.60756	6.72351	6.37676	6.54672	5	5	5	4	4	4	4	4	4	4
P25789	PSMA4	Proteasome subunit alpha type-4	6.83995	6.30097	6.35291	6.04411	6.05244	5.86947	6.27967	6.34904	6.1431	6.32459	8	9	9	8	8	9	9	11	9	7
P26006	ITGA3	Integrin alpha-3				1.97159	1.88929	1.74297	2.45572	1.71115	1.93832	2.28094				2	1	2	1	1	1	1
P26038	MSN	Moesin	24.986	13.9417	12.6963	20.9783	24.0276	22.6658	22.5505	14.1217	12.8583	22.7275	1	2	3	2	2	1	2	5	4	1
P26196	DDX6	Probable ATP-dependent RNA helicase DDX6	3.91289	4.03485	4.24041	3.21318	3.39709	3.46025	3.16147	3.3496	3.18586	3.4636	6	6	7	5	4	5	4	5	5	6
P26232	CTNNA2	Catenin alpha-2	3.25993	2.77495	3.29539	3.07092	2.97011	3.04131	3.01383	2.97069	2.74647	2.99906	17	17	15	14	9	13	10	14	14	8
P26358	DNMT1	DNA (cytosine-5)-methyltransferase 1						1.07259	1.87908	1.84449	1.42166	1.95954						1	2	3	2	1
P26368	U2AF2	Splicing factor U2AF 65 kDa subunit	6.53541	6.00508	5.11957	6.25098	4.67992	5.50975	5.25545	6.21941	5.61841	6.21035	8	8	5	5	5	6	6	5	4	4
P26373	RPL13	60S ribosomal protein L13	7.43541	7.74875	6.94839	7.4785	7.51228	8.14979	6.92001	8.55664	7.11873	7.17236	5	5	6	3	3	3	3	4	2	2
P26374	CHML	Rab proteins geranylgeranyltransferase component A 2				3.79483	2.79908	2.78084	2.73939	2.77044	2.691	2.78213				1	1	3	3	4	2	4
P26378	ELAVL4	ELAV-like protein 4	1.89864	2.17039	1.80067		2.12437		2.59767			2.59999	3	3	3		3		5			5
P26440	IVD	Isovaleryl-CoA dehydrogenase, mitochondrial	32.3651	9.17234	13.2077	9.24236	10.2082	10.3713	8.97885	9.16825	7.72913	9.7085	1	1	1	2	2	2	2	2	2	2
P26583	HMGB2	High mobility group protein B2	17.2114	23.6458	15.3599	30.7649	17.2326	32.4768	25.9693	33.0458	39.1163	26.8619	4	2	6	4	3	4	3	4	2	3
P26599	PTBP1	Polypyrimidine tract-binding protein 1	16.1536	13.7426	8.63175	21.0124	15.1153	14.0419	13.5986	13.1081	7.2724	13.8958	4	5	5	4	3	4	2	3	7	3
P26639	TARS1	Threonine--tRNA ligase 1, cytoplasmic	5.75978	5.09157	4.75136	5.47028	4.73282	5.06375	4.91407	5.15394	5.41877	5.13227	10	13	13	6	6	7	9	10	5	8
P26640	VARS1	Valine--tRNA ligase	8.10938	6.93467	6.8375	6.11183	6.82941	6.627	6.31372	6.53584	6.38892	6.66506	5	5	10	2	3	2	4	2	4	4
P26641	EEF1G	Elongation factor 1-gamma	7.00488	6.15389	5.71571	6.56708	6.46128	6.53069	6.12003	7.26269	5.76999	6.31856	7	7	7	3	3	3	3	4	1	3
P26885	FKBP2	Peptidyl-prolyl cis-trans isomerase FKBP2	4.42422	4.70292	4.07534	3.58844	4.11873	3.80567	4.22079	3.83634	3.96488	4.0192	3	2	3	2	2	2	2	2	2	2
P26992	CNTFR	Ciliary neurotrophic factor receptor subunit alpha	7.80908	7.71054	9.33517	6.92919	6.0876	6.93041	6.42268	6.94953	7.08775	5.97207	2	2	3	1	2	1	2	1	1	2
P27037	ACVR2A	Activin receptor type-2A					1.23806	1.09325	1.3254	1.22301	1.09952	1.30069					1	1	1	1	1	1
P27144	AK4	Adenylate kinase 4, mitochondrial			9.01459	9.64198	3.68813	9.80881	4.46279	7.47567		6.82338			1	1	1	1	2	1		2
P27348	YWHAQ	14-3-3 protein theta	3.79028	4.1085	3.99592	3.40597	3.27952	3.54791	3.48224	3.13879	3.47107	3.5946	9	8	1	7	5	7	4	6	7	5
P27361	MAPK3	Mitogen-activated protein kinase 3						4.55857	4.33521	4.43856	3.60401	4.45333						1	1	1	1	1
P27448	MARK3	MAP/microtubule affinity-regulating kinase 3	3.31337	3.49314	3.51935	3.22962	2.82779	3.25341	3.36084	3.21617	3.22184	3.12062	1	2	1	5	2	7	7	10	4	4
P27449	ATP6V0C	V-type proton ATPase 16 kDa proteolipid subunit c										0.862992										1
P27544	CERS1	Ceramide synthase 1		3.6688	3.1163									1	1
P27635	RPL10	60S ribosomal protein L10	5.25721	4.78851	5.04069	4.72337	4.90113	4.63587	4.82879	4.90751	5.06155	4.71604	7	6	7	4	6	7	4	7	3	7
P27694	RPA1	Replication protein A 70 kDa DNA-binding subunit	5.92445	5.05866	5.29671	5.65819	5.32048	5.47106	4.82942	5.80916	4.55353	4.8239	2	1	5	1	1	2	2	3	2	3
P27695	APEX1	DNA-(apurinic or apyrimidinic site) endonuclease	10.766	9.10995	8.62616	8.01718	8.62073	7.62629	8.12739	7.27552	6.13846	9.23873	8	11	10	4	2	4	1	3	2	3
P27707	DCK	Deoxycytidine kinase		2.60789	1.59945	1.61072	1.60048	1.4705	1.54854	1.48056	1.62153	1.54791		1	2	2	2	2	2	2	2	2
P27708	CAD	CAD protein				8.77555		8.1456	7.74338	9.0313	3.99399					1		2	2	2	1
P27797	CALR	Calreticulin	7.19614	6.96638	6.74392	6.72506	7.27777	5.9707	6.8284	6.31382	6.1436	6.67609	16	17	15	9	11	9	12	12	9	13
P27816	MAP4	Microtubule-associated protein 4	6.85986	6.90724	7.56834	5.73949	5.51957	7.82979	5.70331	6.69981	5.35106	7.13919	15	18	23	6	8	8	9	8	7	10
P27824	CANX	Calnexin	2.62283	5.38004	5.05914	4.32453	5.23215	4.09345	5.31224	4.3788	4.73022	5.37888	10	10	11	1	3	2	4	3	1	4
P27986	PIK3R1	Phosphatidylinositol 3-kinase regulatory subunit alpha				2.3897	2.60203	2.5959	2.90864	2.2234	2.58559	2.47626				2	3	5	4	7	5	4
P28039	AOAH	Acyloxyacyl hydrolase							3.9604		3.41746								1		1
P28066	PSMA5	Proteasome subunit alpha type-5	8.08033	6.6848	6.67594	6.30011	8.12867	6.25898	6.50489	6.16843	7.12314	6.06474	4	4	4	3	4	3	3	5	2	4
P28074	PSMB5	Proteasome subunit beta type-5	7.28542	6.15632	6.67925	6.36487	6.1645	6.18592	6.17302	6.14879	7.18743	6.34184	2	2	3	1	1	2	2	1	1	2
P28161	GSTM2	Glutathione S-transferase Mu 2	5.66993	5.69044	4.12815	6.66398	6.86741	6.31564	4.52104	5.53393	6.11131	4.93206	1	1	3	1	1	1	1	1	2	1
P28289	TMOD1	Tropomodulin-1									0.760779										1
P28331	NDUFS1	NADH-ubiquinone oxidoreductase 75 kDa subunit, mitochondrial	5.74474	5.08597	4.95757	4.44348	4.40526	4.70412	4.4973	4.77195	4.5923	4.56866	8	8	10	7	6	8	8	10	9	7
P28347	TEAD1	Transcriptional enhancer factor TEF-1							8.63532										1
P28370	SMARCA1	Probable global transcription activator SNF2L1				2.16301	1.28433	2.14639	2.43539	2.02224	2.32438	2.41998				1	1	3	3	3	2	3
P28472	GABRB3	Gamma-aminobutyric acid receptor subunit beta-3			0.942198										1
P28482	MAPK1	Mitogen-activated protein kinase 1	3.21202	3.34212	3.27355	3.28589	3.55344	2.98574	3.61783	3.78917	3.31773	1.43947	6	7	9	1	2	2	2	4	2	3
P28702	RXRB	Retinoic acid receptor RXR-beta										1.67447										1
P28838	LAP3	Cytosol aminopeptidase			2.68924		8.24678		8.47224	7.27768		8.23004			4		1		1	1		1
P29120	PCSK1	Neuroendocrine convertase 1				0.818161	0.761971	0.563043	0.772332	0.679155	0.729864	0.745042				1	1	1	1	2	2	1
P29144	TPP2	Tripeptidyl-peptidase 2	10.7652	7.29085	6.09068	8.43973	7.2282	8.65351	6.99176	8.08167	7.42623	7.38918	4	6	7	9	8	10	11	13	9	9
P29218	IMPA1	Inositol monophosphatase 1	5.6254	5.34179	6.05458	5.57967	5.54375	5.69486	5.97927	5.76347	5.37206	5.26247	3	3	2	3	4	4	4	5	4	4
P29320	EPHA3	Ephrin type-A receptor 3				2.59644	2.54666	2.58341	2.80408	2.61509	2.74541	2.60498				1	1	3	3	2	2	3
P29323	EPHB2	Ephrin type-B receptor 2	6.28029	5.40496	5.50478	4.47792	6.10032	4.74682	6.31635	5.29338	4.21743	4.80242	4	5	5	4	1	5	2	6	5	4
P29353	SHC1	SHC-transforming protein 1			2.81354										1
P29373	CRABP2	Cellular retinoic acid-binding protein 2	6.94439	7.39871	6.52167	6.44815	6.27342	6.3571	6.21515	6.3813	6.4873	6.07229	6	6	6	7	7	7	7	8	5	7
P29401	TKT	Transketolase	12.7738	10.9768	10.2482	12.008	10.177	12.0633	10.4834	11.6533	10.6568	9.91336	21	22	21	15	14	15	16	13	10	14
P29558	RBMS1	RNA-binding motif, single-stranded-interacting protein 1			2.25076	1.84616	1.47856	1.33589	1.64037	1.46384	1.56601	1.4294			1	1	1	3	2	2	2	2
P29590	PML	Protein PML						3.97892	2.99186	3.56233	2.59813	2.98578						2	1	2	2	1
P29692	EEF1D	Elongation factor 1-delta	1.95905	2.62673	6.2063	7.01187	5.98484	5.88853	6.13481	6.03065	5.01754	6.02986	5	5	4	3	4	4	4	4	2	4
P29762	CRABP1	Cellular retinoic acid-binding protein 1	14.1248	11.7914	11.413	12.651	11.5478	12.1376	11.5373	14.1903	11.5409	11.6001	4	3	5	6	7	6	5	5	7	6
P29966	MARCKS	Myristoylated alanine-rich C-kinase substrate	4.52956	4.59479	4.35152	3.76603	5.54138	5.27524	6.52413	4.00584	4.27851	5.85751	12	12	12	7	7	5	7	8	6	7
P29992	GNA11	Guanine nucleotide-binding protein subunit alpha-11	3.48955	4.83964	4.12689	4.11391	4.90778	3.94989	5.24453	3.74234		4.68417	1	2	1	1	1	1	1	1		1
P30038	ALDH4A1	Delta-1-pyrroline-5-carboxylate dehydrogenase, mitochondrial	20.6492	13.4981	10.4871	13.9918	12.3115	13.4072	11.8921	13.4644	13.8073	10.6053	2	4	5	3	3	2	3	3	2	2
P30039	PBLD	Phenazine biosynthesis-like domain-containing protein					2.82752		2.41978			2.61159					1		1			1
P30040	ERP29	Endoplasmic reticulum resident protein 29	4.3656	5.09424	5.97061	4.76592	4.96445	4.84589	5.28683	4.91027	5.03453	5.04748	8	7	9	9	8	9	9	9	9	9
P30041	PRDX6	Peroxiredoxin-6	7.61564	8.14387	6.47581		6.55068	9.08127	8.80483	10.1217	3.80707	8.54354	5	5	5		2	1	1	2	2	1
P30044	PRDX5	Peroxiredoxin-5, mitochondrial	6.9915	6.48565	6.39873	5.92136	5.74185	5.92145	6.30534	5.919	5.47166	5.60836	10	10	10	9	9	11	8	10	8	8
P30046	DDT	D-dopachrome decarboxylase	9.67413	8.37051	11.7108	7.29191		8.18462	7.11212	7.81866		6.53771	2	2	1	1		1	1	1		1
P30048	PRDX3	Thioredoxin-dependent peroxide reductase, mitochondrial	8.7119	8.12275	7.349	9.65282	8.72556	9.0655	7.7929	9.19801	8.12443	7.8849	7	7	6	5	4	5	4	5	3	4
P30049	ATP5F1D	ATP synthase subunit delta, mitochondrial	10.5195		4.80506								1		1
P30050	RPL12	60S ribosomal protein L12	9.10102	9.01695	8.39356	9.61316	9.01811	9.44989	8.83957	9.03452	9.44128	8.81392	6	5	5	4	3	4	4	3	3	4
P30084	ECHS1	Enoyl-CoA hydratase, mitochondrial	9.32578	7.54722	5.93094	7.89695	7.55062	8.56752	7.87147	8.42724	7.15856	7.5718	7	9	10	7	8	8	7	8	8	8
P30085	CMPK1	UMP-CMP kinase	6.34904	2.47645	5.45411	5.75203	6.11354	7.40815	6.01243	5.2864	6.00039	5.67624	8	10	8	2	1	2	3	2	3	2
P30086	PEBP1	Phosphatidylethanolamine-binding protein 1	3.85782	3.97488	3.84379	3.77331	3.66109	3.67997	3.8105	3.65624	3.45055	3.70871	11	11	11	11	11	10	10	10	7	11
P30101	PDIA3	Protein disulfide-isomerase A3	6.14144	6.04942	5.68765	5.55569	5.54951	5.62541	5.13067	5.43354	5.56035	5.45023	19	18	19	15	18	16	19	17	19	16
P30153	PPP2R1A	Serine/threonine-protein phosphatase 2A 65 kDa regulatory subunit A alpha isoform	3.52418	3.49597	3.36828	3.1054	3.42869	3.35526	3.32153	3.23879	3.14173	3.3103	16	14	14	7	10	10	8	9	9	10
P30260	CDC27	Cell division cycle protein 27 homolog					2.74832		1.7185		1.87592						1		2		2
P30405	PPIF	Peptidyl-prolyl cis-trans isomerase F, mitochondrial	6.01292		5.16038		4.56885		4.15653		8.62872	4.1007	1		3		1		1		1	1
P30414	NKTR	NK-tumor recognition protein				7.80633	7.71075	7.96005	7.49461	8.84179		7.25018				1	1	1	1	1		1
P30419	NMT1	Glycylpeptide N-tetradecanoyltransferase 1	5.68665	4.63213	4.81292	4.88893	4.76076	4.40483	4.51115	4.30262	3.70799	4.51464	7	5	5	2	3	4	4	4	2	4
P30519	HMOX2	Heme oxygenase 2	2.79375	2.94388	3.09892	2.07019	2.30613	2.31544	1.99045	2.15091	2.345	2.10073	2	4	2	2	1	1	1	3	1	1
P30520	ADSS2	Adenylosuccinate synthetase isozyme 2	4.52503	4.30635	3.76201	3.11923	3.56794	3.46355	3.66386	3.14395	3.59213	3.4502	3	4	6	2	1	2	2	2	2	2
P30533	LRPAP1	Alpha-2-macroglobulin receptor-associated protein				2.44197	2.89126	2.45233	3.14492	2.75687	2.60243	2.53722				2	2	2	2	2	2	1
P30566	ADSL	Adenylosuccinate lyase	11.3281		7.17719	9.02186	9.24936	10.4176	9.56193	9.66133	9.64643	9.09824	1		2	3	3	3	4	3	2	4
P30613	PKLR	Pyruvate kinase PKLR								10.4812										1
P30622	CLIP1	CAP-Gly domain-containing linker protein 1	2.86288		2.92261	2.50495	1.30708	2.43868	2.47673	2.46939	2.36996	2.34618	1		5	8	7	10	10	14	11	9
P30626	SRI	Sorcin	4.92961	4.82824	5.11522	5.32877	4.89061	4.69947	4.48517	4.31029	4.85988	4.37849	3	3	3	2	2	2	2	2	2	2
P30837	ALDH1B1	Aldehyde dehydrogenase X, mitochondrial	9.88855	6.74714	3.08646	7.8791	8.04366	6.90517	6.48972	6.00013	4.90796	7.3876	3	2	2	3	3	3	2	2	2	2
P30876	POLR2B	DNA-directed RNA polymerase II subunit RPB2	0.86551		1.52158	2.25159	2.39472	3.32044	2.39585	2.53043	2.46231	2.31925	1		2	2	2	3	3	3	3	3
P31040	SDHA	Succinate dehydrogenase [ubiquinone] flavoprotein subunit, mitochondrial	4.77576	4.62617	4.97611	3.97128	3.64193	3.53644	3.2629	3.96001	3.38488	3.03286	4	4	4	5	3	5	4	5	5	4
P31146	CORO1A	Coronin-1A	4.36956	4.44675	4.04442	4.3579	4.40241	3.96435	4.44111	4.45488	4.16079	4.64707	9	11	10	6	7	5	5	6	4	6
P31150	GDI1	Rab GDP dissociation inhibitor alpha	4.34439	4.4875	4.41629	4.16375	3.99247	3.9438	3.7107	3.97332	3.97601	3.97482	17	12	17	15	16	14	18	16	12	17
P31152	MAPK4	Mitogen-activated protein kinase 4									2.42463										1
P31153	MAT2A	S-adenosylmethionine synthase isoform type-2	3.00914	3.52257	2.92574	3.06664	3.27455	3.05309	3.0365	3.25062	3.40736	3.05638	7	7	6	3	1	4	4	5	3	4
P31323	PRKAR2B	cAMP-dependent protein kinase type II-beta regulatory subunit	3.94819	3.9304	3.68794	3.73823	3.76728	3.19421	3.22203	3.26748	3.72764	3.72678	5	5	5	3	2	3	3	2	3	4
P31483	TIA1	Cytotoxic granule associated RNA binding protein TIA1	4.37197	4.23373	4.13633	4.15725	3.88688	3.90907	3.39193	3.84696	4.03707	3.78484	3	3	3	1	2	1	1	1	1	1
P31629	HIVEP2	Transcription factor HIVEP2						0.876612	1.0683	1.16079	2.28039							1	1	1	1
P31689	DNAJA1	DnaJ homolog subfamily A member 1	1.85136	2.14315	1.71673	1.48389	1.56169	1.74365	1.69645	1.69086	1.47646	1.63383	9	7	10	6	8	6	9	8	9	7
P31749	AKT1	RAC-alpha serine/threonine-protein kinase			3.47852	3.80501	4.16699	3.98937	4.48281	4.37828	4.31762	4.18906			3	1	2	1	2	3	2	2
P31930	UQCRC1	Cytochrome b-c1 complex subunit 1, mitochondrial	10.6239	8.97314	8.94297	9.67208			8.76194	10.951	5.50779		4	4	2	1			1	1	2
P31939	ATIC	Bifunctional purine biosynthesis protein ATIC	11.3094	8.95095	8.38065	7.97944	8.3769	8.98615	7.53447	9.16276	6.71871	8.28096	12	12	14	5	8	7	8	9	6	6
P31942	HNRNPH3	Heterogeneous nuclear ribonucleoprotein H3	6.82199	6.28042	5.93458	6.29704	6.84863	6.9526	6.21027	5.81996	5.70551	6.25377	3	3	3	2	2	2	2	2	2	2
P31943	HNRNPH1	Heterogeneous nuclear ribonucleoprotein H	5.73179	5.57152	5.4131	5.67478	4.72206	5.0867	4.57583	4.75632	4.17251	4.45024	8	8	8	6	6	7	7	7	4	6
P31946	YWHAB	14-3-3 protein beta/alpha	3.34437	3.92727	3.92369	3.50095	3.51288	3.37967	3.50705	3.46859	3.36104	3.22347	8	7	7	5	5	5	5	5	4	5
P31947	SFN	14-3-3 protein sigma						1.53029		2.4455								1		1
P31948	STIP1	Stress-induced-phosphoprotein 1	5.54634	5.43479	5.25203	5.55727	5.13988	5.17547	4.85161	5.21639	5.37614	4.91344	20	25	23	15	22	19	21	25	16	23
P32004	L1CAM	Neural cell adhesion molecule L1	3.44724	3.72401	3.4635	3.37444	3.87103	3.42019	3.43059	3.30273	3.55482	3.52988	8	9	9	5	6	6	7	6	5	7
P32119	PRDX2	Peroxiredoxin-2	5.32615	5.4489	4.99726	4.43663	4.86513	4.54384	4.8571	4.63023	4.4537	4.43671	6	6	7	6	6	6	5	7	6	5
P32121	ARRB2	Beta-arrestin-2		3.40992	3.00731	2.51156	2.75397	2.68292	2.89398	2.9215	2.4352	2.49966		2	6	1	1	2	2	2	3	3
P32321	DCTD	Deoxycytidylate deaminase					3.04119	3.39501	3.66559	2.95934	2.96189	3.67204					1	1	1	1	1	1
P32322	PYCR1	Pyrroline-5-carboxylate reductase 1, mitochondrial	6.75481		6.76922	5.01275	5.10245	5.0409	5.15164	5.44455	6.02966	5.15909	1		1	5	5	5	5	5	4	4
P32418	SLC8A1	Sodium/calcium exchanger 1		3.54083	0.470046	3.57477	3.60671	3.76055		3.63899	3.21292	3.90479		1	2	1	1	2		2	2	1
P32455	GBP1	Guanylate-binding protein 1									3.3656										1
P32780	GTF2H1	General transcription factor IIH subunit 1							4.88737			3.46538							1			2
P32856	STX2	Syntaxin-2			3.11817				9.50491	9.82998		10.0507			1				1	1		1
P32929	CTH	Cystathionine gamma-lyase				7.51807	5.95342	7.56137		7.71919		6.31175				1	1	1		1		1
P32969	RPL9P9	60S ribosomal protein L9	8.2169	7.4657	6.99126	7.75467	7.19606	7.49706	7.00626	7.79833	6.76539	5.59961	5	5	6	2	2	2	2	2	2	3
P33121	ACSL1	Long-chain-fatty-acid--CoA ligase 1			6.99682	2.68113	2.91351	3.05334	2.80004	2.85119	2.61092	3.15211			1	1	1	3	3	4	2	1
P33176	KIF5B	Kinesin-1 heavy chain	4.2647	4.65511	3.13894	4.69652	4.71707	5.00195	4.64724	4.91337	4.73891	5.04755	12	11	19	12	11	12	10	15	12	8
P33261	CYP2C19	Cytochrome P450 2C19									3.72026										1
P33316	DUT	Deoxyuridine 5'-triphosphate nucleotidohydrolase, mitochondrial				3.5928	4.39177	3.8152		3.58408	3.95747	4.16779				2	1	1		2	1	2
P33527	ABCC1	Multidrug resistance-associated protein 1							10.4554										1
P33991	MCM4	DNA replication licensing factor MCM4						4.51152	5.88391	6.20423	4.30928							1	1	2	1
P33992	MCM5	DNA replication licensing factor MCM5				7.83746		9.21716	8.37007	8.91447	4.61508					1		2	1	2	2
P34897	SHMT2	Serine hydroxymethyltransferase, mitochondrial	15.1265	9.97849	9.08753	11.9229	12.5846	9.76456	11.0961	7.52445	11.853	12.4684	1	2	3	2	1	2	2	3	2	1
P34903	GABRA3	Gamma-aminobutyric acid receptor subunit alpha-3				1.4629	1.50159	1.42647	1.51287	1.4158	1.36046	1.56759				3	4	4	4	4	4	5
P34931	HSPA1L	Heat shock 70 kDa protein 1-like			5.64971	4.56475	4.39713	3.9827	4.01629	3.48262	2.90183	4.08269			1	2	2	4	2	2	2	1
P34932	HSPA4	Heat shock 70 kDa protein 4	4.46924	4.57234	4.15573	4.36089	4.09463	4.4335	4.11926	4.17836	3.37734	4.09094	24	26	28	14	14	16	19	19	14	19
P34947	GRK5	G protein-coupled receptor kinase 5		7.36005		5.32782	5.03223	4.95673	5.04205	5.59995	5.61407	4.38346		1		1	1	3	2	2	3	1
P34949	MPI	Mannose-6-phosphate isomerase	6.31196	4.81756	5.18679	6.82445	6.02982	6.08147	5.94338	6.52207	7.29261	6.23898	1	2	3	3	2	2	3	3	3	3
P35052	GPC1	Glypican-1	4.65121	4.72993	3.46222	6.82503		6.4669		4.98943	5.37956		1	2	2	2		2		1	1
P35080	PFN2	Profilin-2	4.26696	4.26958	4.6635	4.50599	3.80288	4.56624	3.3854	3.59976	4.21828	3.61864	6	5	5	2	2	2	2	2	1	2
P35221	CTNNA1	Catenin alpha-1	3.73715		3.02677		4.00375	3.71235	3.87568	4.03048	6.67451	3.37104	1		3		4	4	5	3	1	4
P35222	CTNNB1	Catenin beta-1	2.10063	2.37097	2.18108	1.74565	2.12381	1.83657	1.95398	1.91722	1.92131	2.09084	7	7	6	3	3	4	3	4	5	3
P35226	BMI1	Polycomb complex protein BMI-1			1.63827	2.01394	1.70753	2.3507	1.94073	2.18699	2.03157				1	1	1	2	1	2	2
P35227	PCGF2	Polycomb group RING finger protein 2						1.55005	1.74214	1.64131	1.53496	1.53183						4	4	5	3	3
P35232	PHB1	Prohibitin 1	13.1375	12.2064	11.7505	12.7547	12.3898	12.1649	12.482	12.8747	12.8582	11.998	4	3	4	4	5	5	5	5	4	5
P35237	SERPINB6	Serpin B6				4.35247	7.09119			7.46981		9.36939				1	1			1		1
P35240	NF2	Merlin				3.24701		4.3931	4.41909	4.11225	2.98672	5.56618				1		2	2	2	2	1
P35241	RDX	Radixin	6.69003	7.03799	5.85879	6.08894	5.9568	5.7962	5.71173	5.32838	4.9439	5.88277	16	17	18	11	8	10	7	10	9	6
P35244	RPA3	Replication protein A 14 kDa subunit	7.56666	5.76596	8.21188	4.54999	4.41019	4.4911	4.4275	4.41256	4.5492	4.37816	1	1	2	1	1	1	1	1	1	1
P35249	RFC4	Replication factor C subunit 4				5.19856		3.65431	4.30016	3.85	4.74807	4.16254				1		2	2	3	2	2
P35268	RPL22	60S ribosomal protein L22	9.23015	7.96791	8.02985	8.08118	7.86703	8.06978	7.94948	7.9929	8.36494	7.80822	4	4	4	2	1	2	2	3	3	3
P35269	GTF2F1	General transcription factor IIF subunit 1	1.65144	2.30476	1.90939	1.89591	1.74767	2.58518	2.61643	1.89307		1.1055	2	3	2	1	1	1	1	1		1
P35520	CBS	Cystathionine beta-synthase				4.92084	4.97349	4.52149		3.59564	4.6508	4.94887				1	1	2		3	1	1
P35573	AGL	Glycogen debranching enzyme				4.53371	4.59705	4.90719	4.31771	4.21938	4.13624	4.11514				1	1	4	3	4	4	5
P35579	MYH9	Myosin-9	10.2237	7.46277	7.76398	8.36098	7.88839	10.7109	7.48371	9.25741	8.47077	6.97605	15	21	22	10	14	10	14	10	11	17
P35580	MYH10	Myosin-10	7.98415	7.47474	6.5322	7.34028	7.32865	7.65543	7.27128	7.48798	6.50723	7.23819	46	48	60	32	28	30	28	28	32	29
P35606	COPB2	Coatomer subunit beta'	4.4922	4.29732	3.84925	3.82021	4.14131	3.77955	4.31541	3.95442	3.98602	4.14136	11	14	13	7	6	11	8	9	11	7
P35609	ACTN2	Alpha-actinin-2							7.77879										1
P35611	ADD1	Alpha-adducin	4.76742	4.78859	4.1581	3.74945	4.28738	4.39956	4.85275	4.54901	4.03063	3.5759	7	10	8	5	4	5	6	5	3	6
P35612	ADD2	Beta-adducin	5.70897	5.00121	5.07702	5.79339	5.65891	5.38145	5.59786	5.7247	4.93255	6.31794	12	12	15	9	8	6	9	6	6	9
P35613	BSG	Basigin	7.27518	6.69317	5.92009	14.5969	7.26633	18.5389	8.0547	12.0931	13.4714	9.98204	1	1	1	2	3	1	3	1	1	2
P35626	GRK3	Beta-adrenergic receptor kinase 2							3.40001		3.43776	3.43615							1		1	2
P35637	FUS	RNA-binding protein FUS	4.02239	4.22469	4.23437	4.43474	4.46888	4.30882	4.9095	4.31589	4.1038	4.2139	6	5	6	6	4	6	4	6	4	5
P35658	NUP214	Nuclear pore complex protein Nup214		5.7627	6.48377	3.95282	4.83693	5.0169	4.87285	4.5535	4.74501	4.79585		1	1	5	4	9	8	9	7	6
P35659	DEK	Protein DEK	6.45284	5.83312	4.13581	5.69483	5.55124	6.09606	6.12946	5.69067	6.22974	5.43017	4	4	7	6	6	7	7	7	5	6
P35749	MYH11	Myosin-11			7.97547						5.38212				1						2
P35754	GLRX	Glutaredoxin-1	8.45125	6.71882	7.12764	9.23367	9.00832	8.62323	9.66318	8.73979	8.74443	8.46722	1	2	2	2	2	1	2	2	1	2
P35813	PPM1A	Protein phosphatase 1A	2.64054	2.94402	2.68428	3.03606	3.01533	3.01	3.04668	3.08253	2.82344	3.15601	3	4	5	3	3	3	3	2	2	3
P35914	HMGCL	Hydroxymethylglutaryl-CoA lyase, mitochondrial				8.86366	7.07261	8.01762	7.04008	6.36637	6.16698	6.84906				1	2	2	2	1	1	2
P35998	PSMC2	26S proteasome regulatory subunit 7	7.04249	4.91523	6.4687	6.77432	5.45909	6.91221	5.70372	6.69531	6.22756	6.5639	10	11	12	6	9	7	9	7	8	8
P36404	ARL2	ADP-ribosylation factor-like protein 2		5.71053	3.11794	3.76637	4.01165	3.79198		3.80698	3.83568	4.05364		1	1	2	1	2		2	2	1
P36405	ARL3	ADP-ribosylation factor-like protein 3	4.85603	4.83118	4.66838	4.51275	4.33654	4.35909	4.36037	4.1837	3.94389	4.34693	8	8	7	4	4	4	4	4	3	4
P36507	MAP2K2	Dual specificity mitogen-activated protein kinase kinase 2	3.89351	4.15091	4.02785	3.96533	4.59913	4.09559	4.08138	4.3293	4.20349	4.5227	5	6	9	6	6	4	5	6	6	3
P36542	ATP5F1C	ATP synthase subunit gamma, mitochondrial	8.23108	7.97883	7.06256	8.86868	4.54625	9.1226	5.26539	9.21694	5.14493	5.50087	5	6	8	3	6	3	6	4	2	6
P36543	ATP6V1E1	V-type proton ATPase subunit E 1	3.93655	4.38558	4.2524	3.93668	4.10299	4.42187	4.00594	4.31788	2.76024	4.01926	7	8	8	6	7	7	6	7	5	6
P36578	RPL4	60S ribosomal protein L4	8.99596	7.85296	9.24882	9.15159	8.03907	8.62374	7.8864	8.54651	7.58458	8.1926	9	10	10	8	6	9	8	10	10	9
P36776	LONP1	Lon protease homolog, mitochondrial	6.91774	9.07841	7.37269	9.63118	9.17474	9.81198	9.30135	9.2549	9.39244	9.44457	4	4	7	7	3	7	4	6	5	3
P36871	PGM1	Phosphoglucomutase-1	9.06324	7.06707	6.09546	6.09663		7.91971	5.8064	7.73237	5.46311	7.92607	1	4	4	1		3	4	3	3	3
P36873	PPP1CC	Serine/threonine-protein phosphatase PP1-gamma catalytic subunit	3.45437	3.21394	3.22971		3.95397		3.80335			4.0763	1	1	2		1		1			1
P36915	GNL1	Guanine nucleotide-binding protein-like 1		4.67239	3.69044	3.49204	4.10349	3.40949	3.89202	3.55868	3.73361	3.9795		1	3	3	2	3	3	3	2	2
P36957	DLST	Dihydrolipoyllysine-residue succinyltransferase component of 2-oxoglutarate dehydrogenase complex, mitochondrial	9.62758	8.83768	8.02869	10.4594	10.6062	9.0552	10.61	10.5638	9.16421	10.463	4	6	7	2	2	1	1	2	1	1
P36969	GPX4	Phospholipid hydroperoxide glutathione peroxidase	4.78391	4.83346	5.05564	4.98659	5.13694	4.40092	4.92612	5.03471	4.95648	5.04167	4	4	6	2	1	3	1	3	3	2
P37108	SRP14	Signal recognition particle 14 kDa protein	2.60162	2.98354	2.63912	2.51883	2.55624	2.19255	2.37616	2.31835	2.31414	2.39962	7	6	6	7	8	7	8	6	6	8
P37198	NUP62	Nuclear pore glycoprotein p62	9.56118	7.23441	6.49312	7.84002	6.55039	8.31119	6.9616	7.65696	6.63331	6.82168	3	3	4	1	2	2	2	3	2	2
P37235	HPCAL1	Hippocalcin-like protein 1	2.66337	3.12067	2.26492	2.42288	3.42807	2.79871	3.08545	2.78401	2.88769	3.46933	4	3	4	4	2	4	2	4	2	1
P37268	FDFT1	Squalene synthase	2.7069	2.76741	2.65021	2.27034	2.40562	2.32728	2.39939	2.38762	2.31234	2.37942	4	4	4	1	1	1	1	1	1	1
P37802	TAGLN2	Transgelin-2			13.9169	36.682		47.1775	42.9812	37.432	27.3647	51.686			1	1		1	1	1	1	1
P37837	TALDO1	Transaldolase	6.74801	6.26797	6.08697	5.41953	5.97078	5.72103	5.86868	5.63824	6.09711	6.34809	11	6	11	8	8	9	8	10	6	7
P37840	SNCA	Alpha-synuclein	2.77808	2.88644	2.66489	2.39335	2.43381	2.42397	2.47234	2.4248	2.50337	2.51289	5	5	2	8	6	8	6	9	7	6
P38117	ETFB	Electron transfer flavoprotein subunit beta	16.4537	12.2002	10.7378	13.274	10.9169	13.1751	10.0849	13.1217	10.0904	9.86331	4	5	6	4	4	5	5	4	6	5
P38159	RBMX	RNA-binding motif protein, X chromosome	7.60985	7.21815	7.28111	7.96025	6.81123	8.34068	8.55909	7.98031	7.04868	7.10274	6	6	4	4	5	5	4	4	3	4
P38405	GNAL	Guanine nucleotide-binding protein G(olf) subunit alpha						3.56954		2.89796	3.85671							1		1	1
P38435	GGCX	Vitamin K-dependent gamma-carboxylase								2.49242		2.2235								1		1
P38571	LIPA	Lysosomal acid lipase/cholesteryl ester hydrolase	4.70108	5.1262		7.16537	5.3517	5.37024	5.09489	4.84493	5.58166	5.75844	1	1		1	1	2	2	2	2	1
P38606	ATP6V1A	V-type proton ATPase catalytic subunit A	3.47174	3.66991	3.72084	3.11141	3.25793	3.12962	3.23691	3.13015	3.26431	3.30554	12	11	12	7	9	8	9	9	6	10
P38646	HSPA9	Stress-70 protein, mitochondrial	6.39421	6.03366	5.13908	5.57394	5.38932	5.53774	5.43583	5.60831	5.53982	5.24955	21	18	1	22	23	24	19	24	20	23
P38919	EIF4A3	Eukaryotic initiation factor 4A-III	4.59644	4.51249	4.22302	4.68756	4.8265	4.5415	4.21424	4.15711	3.84047	4.2967	5	6	6	8	6	7	7	9	6	7
P38935	IGHMBP2	DNA-binding protein SMUBP-2									7.3132										1
P39019	RPS19	40S ribosomal protein S19	6.78437	6.17595	5.93758	5.77798	6.8518	5.80668	6.2414	5.55581	6.39959	6.50085	3	3	3	3	2	2	3	3	1	2
P39023	RPL3	60S ribosomal protein L3	10.172	8.80145	8.5366	9.44971	9.4018	8.49271	8.43235	9.01664	9.38773	8.50648	15	12	15	11	10	13	14	15	9	13
P39059	COL15A1	Collagen alpha-1(XV) chain			5.92327							4.38549			1							1
P39656	DDOST	Dolichyl-diphosphooligosaccharide--protein glycosyltransferase 48 kDa subunit	8.70192	7.23744	5.48312	7.14812	7.28322	7.14812	6.16974		7.90852		4	3	5	1	1	1	1		1
P39687	ANP32A	Acidic leucine-rich nuclear phosphoprotein 32 family member A	7.63927	7.27649	7.3514	6.20986	5.68299	6.63026	5.91436	6.99818	6.1766	6.04221	6	7	7	4	3	5	3	6	2	3
P39748	FEN1	Flap endonuclease 1	5.5002	4.24511	4.64547	6.11554	6.02506	6.06693	6.30196	6.20081	6.10839	5.75863	2	2	4	2	1	2	2	3	2	2
P39880	CUX1	Homeobox protein cut-like 1								1.81398	1.46618	1.18791								1	1	1
P40123	CAP2	Adenylyl cyclase-associated protein 2	6.78461	5.79758	5.33157	6.15093	6.29573	5.90738	4.70705	5.94486	5.64759	5.53787	4	4	5	4	4	7	6	6	5	5
P40145	ADCY8	Adenylate cyclase type 8							1.32923										1
P40222	TXLNA	Alpha-taxilin	2.41546	3.62417	2.66616	3.52031	3.49239	3.64564	3.416	3.59099	3.44105	3.24306	2	1	4	6	6	7	7	11	7	7
P40227	CCT6A	T-complex protein 1 subunit zeta	7.38327	6.78619	6.13783	6.6646	6.09967	6.70026	6.49723	6.65445	6.34828	6.24992	22	22	24	17	18	17	14	18	13	15
P40424	PBX1	Pre-B-cell leukemia transcription factor 1				0.759038		0.760103		0.845538	0.735998					1		1		1	1
P40426	PBX3	Pre-B-cell leukemia transcription factor 3					0.771524		0.857699								1		1
P40429	RPL13A	60S ribosomal protein L13a	9.50714	4.11218	7.72751	7.48171	5.09535	6.61078	3.84373	7.48974	6.70515	5.56554	6	9	6	6	5	5	4	5	5	4
P40616	ARL1	ADP-ribosylation factor-like protein 1			4.63177			4.76094		3.63758	3.56408	4.84654			1			1		1	1	1
P40692	MLH1	DNA mismatch repair protein Mlh1						2.68127		2.6914	2.62343							1		1	1
P40763	STAT3	Signal transducer and activator of transcription 3				0.767365		0.765857	0.840597	0.766592	1.02214	0.771464				2		3	1	2	1	1
P40818	USP8	Ubiquitin carboxyl-terminal hydrolase 8						2.41088	2.84009	2.75315	3.6541	3.84828						1	1	3	1	2
P40855	PEX19	Peroxisomal biogenesis factor 19	2.37621	3.55077	4.48266								1	1	1
P40925	MDH1	Malate dehydrogenase, cytoplasmic	4.70275	4.82126	4.57851	3.9593	4.14832	3.86082	4.32306	4.26666	4.2143	4.21428	9	8	10	8	10	9	9	9	10	10
P40926	MDH2	Malate dehydrogenase, mitochondrial	8.68734	8.30884	8.09197	8.20101	7.40863	8.18433	7.02705	8.07944	7.89243	7.14861	12	12	12	11	8	11	8	9	9	10
P40937	RFC5	Replication factor C subunit 5						4.63856	5.68031	5.11208		5.54081						1	1	1		1
P40939	HADHA	Trifunctional enzyme subunit alpha, mitochondrial	10.2757	7.90215	8.63028	10.0758	9.35329	11.4944	9.52618	10.2321	9.78271	9.80782	7	5	7	7	6	10	5	9	6	7
P41091	EIF2S3	Eukaryotic translation initiation factor 2 subunit 3	5.83193	5.38739	4.94477	5.83519	5.41386	5.51166	5.51327	5.23254	4.82751	5.32266	8	8	12	9	10	11	9	10	8	10
P41208	CETN2	Centrin-2			2.10819	1.79248	1.85285	1.72674	1.72458	1.69408	1.96595	1.7816			3	2	1	3	1	3	4	2
P41217	CD200	OX-2 membrane glycoprotein	4.0739	5.49053	3.5606	4.18535	4.40802	4.27089	3.40075	4.49771	4.5654	4.82892	1	2	3	1	1	1	2	1	1	1
P41219	PRPH	Peripherin	12.5711	9.75323	8.68939	9.19954	7.97681	9.44503	8.12581	9.3233	8.16574	8.26645	10	8	11	6	6	6	6	6	5	5
P41223	BUD31	Protein BUD31 homolog										2.81882										1
P41227	NAA10	N-alpha-acetyltransferase 10	6.95566	4.02968	4.78015	4.26538	4.37558	5.28154	4.55852	4.50679	4.38383	4.77933	2	3	5	3	2	3	3	3	3	3
P41229	KDM5C	Lysine-specific demethylase 5C								1.07461	0.844428	1.2366								1	1	1
P41236	PPP1R2	Protein phosphatase inhibitor 2	2.4729	2.79354	2.33484	1.85507	1.87847	2.12983	2.13454	1.76186	1.64661	2.06511	3	4	3	3	3	3	3	3	3	2
P41240	CSK	Tyrosine-protein kinase CSK	4.00669	3.52843	3.99474	4.11564	4.04393	3.58609	3.60705	3.5766	3.51819	3.793	3	3	5	3	5	6	7	7	6	6
P41250	GARS1	Glycine--tRNA ligase	6.32056	5.86099	5.53469	5.93854	5.75285	5.48819	5.49508	5.61023	4.96539	5.6166	10	12	13	8	9	8	9	9	7	8
P41252	IARS1	Isoleucine--tRNA ligase, cytoplasmic	4.23473	4.31445	4.13999	4.98288	4.51204	4.78004	4.50268	4.84786	4.2941	4.7195	13	14	19	9	6	9	7	9	10	7
P41567	EIF1	Eukaryotic translation initiation factor 1	1.06692	1.36331	1.03982	1.17063	0.978825		0.989292	0.819274	0.812948	0.925906	4	3	3	1	4		3	4	3	4
P41743	PRKCI	Protein kinase C iota type	8.47294		6.23841			3.34976		3.13681			1		1			2		2
P42025	ACTR1B	Beta-centractin	3.88912	4.46314	3.31967	5.27843	4.27337	4.37963	4.37948	4.40079	4.81297	4.44526	2	3	1	2	1	1	1	1	1	1
P42126	ECI1	Enoyl-CoA delta isomerase 1, mitochondrial			18.0186										1
P42166	TMPO	Lamina-associated polypeptide 2, isoform alpha				3.75604	6.99398	4.25886	6.94361	4.61594	4.471	5.60504				1	3	3	4	6	4	7
P42167	TMPO	Lamina-associated polypeptide 2, isoforms beta/gamma	8.65753	7.00337	6.3604	8.52012	8.58146	9.71201	8.71913	10.1322	6.34885	8.4394	3	6	7	4	1	5	1	3	4	1
P42224	STAT1	Signal transducer and activator of transcription 1-alpha/beta						1.39073	2.00657	1.81951	1.4801	1.80426						2	2	2	2	1
P42229	STAT5A	Signal transducer and activator of transcription 5A								1.50286										2
P42262	GRIA2	Glutamate receptor 2							1.79724	1.91214		1.71893							1	1		1
P42285	MTREX	Exosome RNA helicase MTR4	3.68137		2.89249	1.9502		2.38705	2.55281	2.69109	2.62198	2.37002	1		3	2		4	5	3	4	2
P42336	PIK3CA	Phosphatidylinositol 4,5-bisphosphate 3-kinase catalytic subunit alpha isoform						2.08464		2.32272	7.99702							1		1	1
P42338	PIK3CB	Phosphatidylinositol 4,5-bisphosphate 3-kinase catalytic subunit beta isoform						4.17035	4.94982	4.10148	4.13543	5.66842						2	3	3	3	2
P42345	MTOR	Serine/threonine-protein kinase mTOR		5.62044	5.25255			3.77685	2.97537	3.39022	3.5707	4.24237		2	1			2	1	2	2	1
P42356	PI4KA	Phosphatidylinositol 4-kinase alpha				3.96801		3.2048	4.11412	3.79446	3.70207	4.44366				1		7	4	6	4	3
P42574	CASP3	Caspase-3	6.86687	5.77527	5.30835	5.26456	5.74531	5.34791	5.67071	5.38136	5.67146	6.08089	8	10	11	3	5	4	5	3	4	5
P42677	RPS27	40S ribosomal protein S27	5.77447	5.30302	6.16134	5.38024	5.23944	5.29921	5.26466	5.75553	5.45028	5.06125	1	1	2	2	2	2	2	2	3	2
P42684	ABL2	Tyrosine-protein kinase ABL2					3.20845	3.29508	3.06062	3.02377	3.22546	3.10037					1	2	2	3	2	3
P42694	HELZ	Probable helicase with zinc finger domain							2.22041										1
P42704	LRPPRC	Leucine-rich PPR motif-containing protein, mitochondrial	5.47088	5.15736	3.43076	5.25933	4.92652	5.0351	4.98688	4.99515	4.29853	4.60613	31	28	32	17	14	18	14	21	19	16
P42765	ACAA2	3-ketoacyl-CoA thiolase, mitochondrial		16.6222	7.18881	52.0501	37.0749	35.2352	39.6917	50.6243		1.33043		1	1	1	1	1	1	1		1
P42766	RPL35	60S ribosomal protein L35	7.38099	6.63133	6.266	6.19935	6.27811	7.01944	6.21439	6.70564	7.18336	6.02872	3	3	3	4	4	4	4	4	2	4
P42785	PRCP	Lysosomal Pro-X carboxypeptidase			0.445368	22.9879	18.9375	23.0136	19.792	22.9012		10.1915			2	1	1	1	1	1		2
P42857	NSG1	Neuronal vesicle trafficking-associated protein 1					0.53294	0.384526	0.684028	0.394058	0.404673						1	1	1	1	1
P42858	HTT	Huntingtin					5.03089	4.46363	4.99439	5.9368	4.60729						1	2	1	3	1
P42892	ECE1	Endothelin-converting enzyme 1							1.78715	1.40057									1	1
P42898	MTHFR	Methylenetetrahydrofolate reductase										3.83121										1
P43004	SLC1A2	Excitatory amino acid transporter 2			3.87159										1
P43007	SLC1A4	Neutral amino acid transporter A			7.23295										1
P43034	PAFAH1B1	Platelet-activating factor acetylhydrolase IB subunit beta	3.42022	3.71444	3.37032	3.39061	3.31289	3.22726	3.28294	3.39613	3.14109	3.31406	16	17	18	17	17	19	17	18	16	16
P43146	DCC	Netrin receptor DCC						2.08304		2.09047								1		1
P43155	CRAT	Carnitine O-acetyltransferase		3.36893	4.46439									1	2
P43243	MATR3	Matrin-3	2.83056	2.90388	2.74275	3.12635	3.15826	3.088	2.97498	2.87497	2.83962	3.19332	18	16	19	12	11	11	12	14	8	11
P43246	MSH2	DNA mismatch repair protein Msh2	3.44726	3.53846	4.2018	3.51161	3.24466	3.47977	3.93461	3.36474	3.20172	1.48379	2	1	2	4	2	5	4	6	5	6
P43304	GPD2	Glycerol-3-phosphate dehydrogenase, mitochondrial	10.3409	6.62136	5.15672	8.08722	5.90635	7.40524	6.44676	6.37086	7.39961	6.75442	1	2	4	4	5	6	5	6	2	4
P43307	SSR1	Translocon-associated protein subunit alpha	5.18109		4.66337	4.31871	4.21549	4.1651	4.58871	4.32352	4.55924		2		2	2	1	2	1	2	2
P43358	MAGEA4	Melanoma-associated antigen 4	4.15251	4.47247	3.89873	4.22023	4.45552	4.44228	4.10954	4.33598	4.48852	4.26945	2	2	3	3	3	2	2	3	3	3
P43378	PTPN9	Tyrosine-protein phosphatase non-receptor type 9			2.64599	2.03171	2.11569	1.8578	2.0533	2.71563	2.37653	2.08739			2	1	1	2	2	2	1	2
P43487	RANBP1	Ran-specific GTPase-activating protein	6.06075	6.09026	5.90276	6.50291	6.74234	6.18331	6.0652	6.95869	6.4286	5.07335	6	6	6	3	3	3	2	4	3	2
P43490	NAMPT	Nicotinamide phosphoribosyltransferase	5.23424	4.44218	4.66199	4.22847	4.80012	4.01373	5.08902	4.18227	4.47863	5.0152	8	9	11	5	3	8	6	7	6	6
P43681	CHRNA4	Neuronal acetylcholine receptor subunit alpha-4						2.54649	1.94688	1.91666								1	1	1
P43686	PSMC4	26S proteasome regulatory subunit 6B	6.95249	5.98399	5.53277	6.62036	6.10914	6.56441	5.49661	6.28042	5.21529	5.35706	11	11	12	4	7	5	8	8	5	6
P43897	TSFM	Elongation factor Ts, mitochondrial	6.4378	5.66274	4.87385	5.56706	5.40168	5.6445	5.036	5.1435	5.52851	5.44694	1	2	4	5	4	4	5	6	5	4
P45880	VDAC2	Voltage-dependent anion-selective channel protein 2	7.60462	7.34446	7.07853	7.54689	6.93486	7.36899	6.69353	7.4085	7.63666	7.0152	13	12	12	10	10	9	10	11	8	10
P45954	ACADSB	Short/branched chain specific acyl-CoA dehydrogenase, mitochondrial	5.90426	4.92832	3.62442	5.70643	5.5962	5.90504	5.44154	5.96245	5.72622	5.9094	1	4	3	3	3	3	5	3	3	3
P45973	CBX5	Chromobox protein homolog 5	2.32102	2.57919	2.51028	2.33645	2.30251	2.28282	2.38821	2.17571	2.3401	2.31523	7	8	7	7	5	7	5	6	8	5
P45974	USP5	Ubiquitin carboxyl-terminal hydrolase 5	5.47263	5.31163	4.89169	4.46251	4.88486	4.88618	4.79004	5.04551	4.55009	4.78162	10	10	13	6	3	4	6	6	4	4
P45983	MAPK8	Mitogen-activated protein kinase 8	2.22483	2.43744	2.30112	2.19397	2.20108	2.0359	2.30877	2.11296	1.5902	2.21095	8	8	4	4	4	7	4	7	7	3
P45984	MAPK9	Mitogen-activated protein kinase 9						1.41622		1.22012	1.40678	1.35773						1		2	2	1
P45985	MAP2K4	Dual specificity mitogen-activated protein kinase kinase 4	3.94788	2.91182	2.31372	4.83592	3.50697	3.32847	3.75599	3.36162	2.92018	3.57102	3	5	5	1	2	3	3	4	2	3
P46060	RANGAP1	Ran GTPase-activating protein 1	3.16827	3.35976	2.67503	3.15692	3.23679	2.98853	3.29473	3.07387	2.87523	3.24584	2	6	9	7	8	8	10	11	10	8
P46063	RECQL	ATP-dependent DNA helicase Q1				40.0942		14.9339		16.6527	15.2754					1		1		3	1
P46100	ATRX	Transcriptional regulator ATRX				1.18899	1.22849	1.1477	1.44993	1.15772	1.31372	1.42678				3	2	6	3	6	4	4
P46108	CRK	Adapter molecule crk	4.31137	4.26918	4.17936	5.40948		5.90822	3.81148	4.64237	6.56481	3.04914	1	2	2	1		1	1	1	1	1
P46109	CRKL	Crk-like protein	3.4141	3.90166	2.32132	3.43878	3.17571	3.5128	3.27302	3.464	3.01021	3.31456	5	4	5	1	1	1	1	1	4	1
P46379	BAG6	Large proline-rich protein BAG6			2.86786	2.83759	2.14742	3.19391	2.90517	2.84077	3.11893	3.22922			1	2	1	4	2	4	2	3
P46459	NSF	Vesicle-fusing ATPase	3.55578	3.72199	3.52948	3.543	3.53211	3.45564	3.61993	3.55642	3.22933	3.50491	23	23	25	20	18	20	19	20	20	20
P46527	CDKN1B	Cyclin-dependent kinase inhibitor 1B		1.32661		0.478147					0.281406			1		1					1
P46736	BRCC3	Lys-63-specific deubiquitinase BRCC36				4.74709	5.10287	4.75733	5.43506	4.89254	4.51405	5.38404				1	1	1	1	1	1	1
P46776	RPL27A	60S ribosomal protein L27a	9.79704	8.82559	8.64116	9.4307	8.62264	9.45384	8.59338	9.4813	8.85931	7.72579	4	4	4	4	5	5	6	6	4	6
P46777	RPL5	60S ribosomal protein L5	8.73885	8.24578	6.71241	8.0475	8.1151	7.69662	5.5038	7.34957	7.74165	6.62579	8	7	8	4	4	3	4	4	3	5
P46778	RPL21	60S ribosomal protein L21	10.0782	8.49606	6.45223	9.56407	8.02971	9.85826	8.70065	8.74554	7.92986	7.35553	4	3	5	4	4	5	2	5	5	3
P46779	RPL28	60S ribosomal protein L28	9.20196	8.29292	7.34207	8.01354	8.36046	8.03002	9.37309	7.4917	7.9768	7.11504	2	4	5	3	4	4	3	4	3	3
P46781	RPS9	40S ribosomal protein S9	11.6124	10.3054	6.43785	12.7284	9.2829	12.0796	10.4258	12.9284	8.93115	9.29235	5	6	7	1	2	3	2	4	2	2
P46782	RPS5	40S ribosomal protein S5	9.34272	8.20158	7.94518	7.68218	8.22285	8.13557	7.7997	8.16045	6.7474	6.99093	7	7	6	4	4	4	4	3	3	4
P46783	RPS10	40S ribosomal protein S10	8.72691	8.95131	6.58593	7.97776	9.54674	8.17508	7.33608	8.04968	8.25256	6.83754	3	1	5	1	1	1	3	2	2	1
P46821	MAP1B	Microtubule-associated protein 1B	2.05531	2.19123	2.09047	1.87379	1.88444	1.85486	1.89185	1.93049	1.91716	1.93064	77	86	85	53	57	55	55	57	41	58
P46926	GNPDA1	Glucosamine-6-phosphate isomerase 1	5.91499		5.22284		5.73841	5.54376	4.66718	4.93496	4.20514	4.99385	1		1		1	4	3	3	1	3
P46940	IQGAP1	Ras GTPase-activating-like protein IQGAP1						48.3064		49.1352								1		1
P46976	GYG1	Glycogenin-1				8.96039	7.69244			9.75479						1	1			1
P46977	STT3A	Dolichyl-diphosphooligosaccharide--protein glycosyltransferase subunit STT3A			5.61755	6.38695	6.15539	6.43768	6.12555	6.61678	6.11421	6.15086			1	1	1	2	1	2	1	1
P47224	RABIF	Guanine nucleotide exchange factor MSS4					3.45625		3.35526								1		1
P47736	RAP1GAP	Rap1 GTPase-activating protein 1			2.74845			1.65321	1.45569	1.6984	1.8749	1.9143			1			3	2	3	4	2
P47755	CAPZA2	F-actin-capping protein subunit alpha-2	5.56715	5.44028	5.00094	5.09999	5.79407	4.6691	5.51747	5.50778	5.87621	5.96059	5	6	7	4	3	2	1	4	1	2
P47756	CAPZB	F-actin-capping protein subunit beta	6.0261	5.53403	5.57778	5.52957	5.21118	5.55243	5.12464	5.79607	5.65881	5.20543	9	11	8	7	6	7	8	8	6	7
P47813	EIF1AX	Eukaryotic translation initiation factor 1A, X-chromosomal		3.23853	3.06412	3.28544	2.92571	2.99021	3.0438	2.95197		3.10602		4	4	2	3	3	3	3		2
P47897	QARS1	Glutamine--tRNA ligase	5.1674	5.00781	4.84071	5.56506	5.15285	5.4138	5.30065	5.60544	5.48543	5.5398	4	4	6	5	5	5	7	8	6	5
P47914	RPL29	60S ribosomal protein L29	6.53642	6.35665	6.31007	5.25084	5.81206	5.56188	6.41127	5.60101	5.56416	6.0968	2	2	2	2	2	2	2	2	1	2
P47985	UQCRFS1	Cytochrome b-c1 complex subunit Rieske, mitochondrial				8.27546	6.83337	7.97636	10.4083							1	2	1	1
P48029	SLC6A8	Sodium- and chloride-dependent creatine transporter 1				2.78961		3.46152	2.46074		3.08887					1		2	1		1
P48047	ATP5PO	ATP synthase subunit O, mitochondrial	8.46167	8.30948	8.40214	8.0516	6.86706	8.12855	7.67565	8.60181	8.61078	7.69225	5	5	6	5	5	5	3	6	4	3
P48058	GRIA4	Glutamate receptor 4				1.17974		1.36804		1.40738	1.00422	1.2246				1		1		2	1	1
P48059	LIMS1	LIM and senescent cell antigen-like-containing domain protein 1						5.13273	4.65974	5.09363	4.20178	4.42049						1	1	2	1	1
P48147	PREP	Prolyl endopeptidase	8.23143	7.8801	7.42912	7.68079	7.29965	7.69855	7.20835	7.36969	6.72327	6.62876	8	11	10	8	7	7	6	7	7	6
P48163	ME1	NADP-dependent malic enzyme			12.8745	2.35328						2.96871			1	1						1
P48426	PIP4K2A	Phosphatidylinositol 5-phosphate 4-kinase type-2 alpha			3.25404	6.28436	5.2651	5.91093	5.03515	5.67688	6.03103	4.28088			5	1	2	2	2	3	1	4
P48444	ARCN1	Coatomer subunit delta	2.69052	2.71409	2.74425	2.40347	2.45425	2.49054	2.45551	2.29599	2.69344	2.39038	6	7	7	9	9	10	9	12	10	11
P48449	LSS	Lanosterol synthase	3.97002	3.96814	4.09266	3.81149	3.59868	3.87324	3.60635	4.12497	4.10339	2.75835	3	3	4	2	3	2	2	2	2	3
P48454	PPP3CC	Serine/threonine-protein phosphatase 2B catalytic subunit gamma isoform			2.935	2.84901	3.11909	2.80158	3.51049	3.55834	2.89644	3.7038			1	1	2	1	2	1	2	1
P48506	GCLC	Glutamate--cysteine ligase catalytic subunit				7.28717	5.8427	5.19262	3.71541	4.84944	5.50915	5.20958				1	1	2	2	3	1	1
P48507	GCLM	Glutamate--cysteine ligase regulatory subunit						6.34424	6.50105	6.45503	6.38098							1	1	1	1
P48509	CD151	CD151 antigen	5.94251	5.15544	4.74729	3.29577	2.93097	3.76306	3.21697	3.30462	3.12786	3.26552	1	1	1	1	1	1	1	1	1	1
P48539	PCP4	Calmodulin regulator protein PCP4	2.81107	2.88428	2.97378								1	1	1
P48556	PSMD8	26S proteasome non-ATPase regulatory subunit 8	5.82122	5.66266	4.85092	4.88934	5.23623	5.4959	5.4614	5.30285	5.28381	4.9096	4	3	6	1	1	1	1	1	1	1
P48634	PRRC2A	Protein PRRC2A			1.67203	3.06608		2.87965	2.87358	3.51586	3.01236	3.10431			1	2		4	2	5	1	2
P48637	GSS	Glutathione synthetase	6.85735	6.34361	6.70498	4.5416	6.17278	6.54837	5.9301	5.30403	5.34935	6.63069	1	2	3	1	1	2	3	2	3	2
P48643	CCT5	T-complex protein 1 subunit epsilon	7.06825	6.14853	6.47623	6.64509	6.19594	6.5636	6.35505	6.71286	6.42394	6.56861	18	22	19	19	21	19	19	21	17	18
P48651	PTDSS1	Phosphatidylserine synthase 1				4.0513	4.02615	5.14611	4.18167	4.77095	6.91121	4.06846				1	1	2	1	2	1	1
P48681	NES	Nestin	5.5083	5.31997	4.76157	5.24527	5.30468	5.31301	5.1546	5.49945	5.51599	5.65871	18	18	18	7	9	8	7	9	9	7
P48723	HSPA13	Heat shock 70 kDa protein 13	2.54984	2.86833	2.4531	2.40032	2.71007	2.17798	2.49634	2.239	2.31251	2.48874	7	7	7	5	4	7	6	7	8	7
P48728	AMT	Aminomethyltransferase, mitochondrial				11.1407	9.70617	13.693	9.35225	10.3005	13.8184	10.2996				1	1	1	1	1	1	1
P48729	CSNK1A1	Casein kinase I isoform alpha	2.31755		2.53183	1.59335	1.8277	1.6185	2.02028	1.62279	1.56061	1.91909	2		3	2	3	3	3	4	2	3
P48730	CSNK1D	Casein kinase I isoform delta	1.18974	1.72113	1.44124								1	1	2
P48735	IDH2	Isocitrate dehydrogenase [NADP], mitochondrial	8.22415	8.07144	7.134	8.49102	7.73353	8.85554	7.39021	8.73075	7.73363	7.50282	13	12	14	7	8	8	8	9	8	8
P48739	PITPNB	Phosphatidylinositol transfer protein beta isoform	1.89191	2.32657	2.4814	2.79115	2.49457	2.72939	2.72421	2.58835	2.54569	2.06605	7	5	6	8	5	7	5	8	7	7
P48742	LHX1	LIM/homeobox protein Lhx1						0.996615				0.916754						1				1
P49005	POLD2	DNA polymerase delta subunit 2									2.64018										1
P49006	MARCKSL1	MARCKS-related protein	4.04559	4.24397	4.17949	7.24854	6.38547	6.0864	5.99058	4.99688	5.7968	6.44848	5	5	5	1	2	2	2	1	2	2
P49023	PXN	Paxillin	3.83894	3.68614	3.84768	3.51167	3.39226	2.9688	3.77688	2.81451	3.20346	3.61056	1	1	2	1	1	2	2	2	2	2
P49069	CAMLG	Guided entry of tail-anchored proteins factor CAMLG	2.26361	2.78559	2.34141					2.10198		2.32956	1	1	1					1		1
P49116	NR2C2	Nuclear receptor subfamily 2 group C member 2					1.06005	1.24676	1.3366	1.24349		1.1978					1	1	1	1		1
P49137	MAPKAPK2	MAP kinase-activated protein kinase 2			4.06697										1
P49189	ALDH9A1	4-trimethylaminobutyraldehyde dehydrogenase				13.3797	9.44741	13.6186		7.52319	14.1677	11.9041				1	1	2		1	2	1
P49207	RPL34	60S ribosomal protein L34	9.42779	8.16493	5.73101	8.61568	9.01947	8.8568	9.29801	9.48028	8.74248		2	2	1	1	1	1	1	1	1
P49257	LMAN1	Protein ERGIC-53		7.00414	6.21904		9.75639	9.89654	6.48659	8.78267	7.61717	6.55278		2	1		1	1	1	1	1	1
P49321	NASP	Nuclear autoantigenic sperm protein	3.88095	3.75803	3.6863	3.65079	4.20698	4.04206	4.23512	3.72925	3.84545	4.39624	10	13	14	5	4	7	5	8	6	5
P49327	FASN	Fatty acid synthase	3.70103	3.80088	3.73535	3.18791	3.35646	3.32575	3.43142	3.54511	3.429	3.34388	31	33	34	20	18	22	22	22	20	20
P49336	CDK8	Cyclin-dependent kinase 8						1.97051	2.82779	1.98759	1.86674	1.74654						2	1	2	1	1
P49354	FNTA	Protein farnesyltransferase/geranylgeranyltransferase type-1 subunit alpha									3.94607										1
P49356	FNTB	Protein farnesyltransferase subunit beta			3.7108	4.24462	4.11762	3.9681	4.31477	3.89096	4.42442	3.5598			1	1	1	1	1	1	1	1
P49368	CCT3	T-complex protein 1 subunit gamma	7.11749	6.72245	6.18039	7.36653	6.76945	6.91572	5.90402	6.67052	6.04789	7.22231	10	13	15	9	12	7	8	11	7	11
P49406	MRPL19	39S ribosomal protein L19, mitochondrial			7.20564										1
P49407	ARRB1	Beta-arrestin-1	2.88361	3.02133	1.23845	2.60164	3.15194	2.18356	2.72063	2.58504	2.48745	2.75402	5	2	4	4	2	4	3	4	3	2
P49411	TUFM	Elongation factor Tu, mitochondrial	9.18938	8.13491	8.06059	8.06049	7.69817	7.62242	7.74697	7.13093	7.22064	6.55907	9	9	12	7	6	7	7	8	7	7
P49418	AMPH	Amphiphysin	3.95837	3.70251	2.63908	3.2898	3.36365	3.48261	3.6176	3.60847	3.10435	3.56475	9	9	9	3	3	3	4	4	3	3
P49419	ALDH7A1	Alpha-aminoadipic semialdehyde dehydrogenase	9.35487	8.12229	8.15623	8.85918	7.78477	9.23003	8.11692	8.08594	8.35894	7.67044	9	12	13	6	5	7	6	8	8	6
P49427	CDC34	Ubiquitin-conjugating enzyme E2 R1			1.51541	1.61165	1.74107	1.78947	1.95639	1.92178	1.55537	1.78719			1	2	3	3	2	3	1	3
P49441	INPP1	Inositol polyphosphate 1-phosphatase	3.5836	3.5686	4.2589								1	1	1
P49458	SRP9	Signal recognition particle 9 kDa protein	2.68879	2.91317	3.1474	2.31705	2.40826	2.5175	2.40974	2.33602	2.22569	2.34556	4	4	3	3	4	2	3	3	3	3
P49588	AARS1	Alanine--tRNA ligase, cytoplasmic	4.44047	4.45409	4.32554	4.19669	4.40223	4.11721	4.05113	4.39353	4.11778	3.863	14	16	18	13	13	14	12	14	13	13
P49589	CARS1	Cysteine--tRNA ligase, cytoplasmic	3.93913	4.57043	4.39181	4.5557	4.38408	4.3735	4.29258	4.65122	4.36762	4.31322	7	7	11	5	4	5	4	5	5	5
P49590	HARS2	Histidine--tRNA ligase, mitochondrial				6.41233	6.46919	3.98235	4.36152	3.57722	3.966	4.56587				1	1	2	4	2	1	2
P49591	SARS1	Serine--tRNA ligase, cytoplasmic	4.42428	4.9675	4.46446	4.65962	4.95805	4.46421	4.59255	4.53589	4.66379	4.52085	10	10	11	9	10	10	8	10	12	11
P49674	CSNK1E	Casein kinase I isoform epsilon				1.57386	1.72674	1.40767	1.88191	1.34946		1.80514				1	2	4	3	5		3
P49711	CTCF	Transcriptional repressor CTCF				3.70761	3.93741	3.55649	4.0313	3.40326	4.7305	3.14034				2	1	3	1	3	1	3
P49720	PSMB3	Proteasome subunit beta type-3	6.91884	6.20215	6.23691								3	3	3
P49721	PSMB2	Proteasome subunit beta type-2	7.21923	6.53981	6.43889								3	4	3
P49736	MCM2	DNA replication licensing factor MCM2								7.27282	7.57888	6.44602								1	1	1
P49748	ACADVL	Very long-chain specific acyl-CoA dehydrogenase, mitochondrial	10.6306	6.62083	7.56338		6.91433	9.64506	5.84973	8.56338	6.34687	11.6022	2	3	2		1	2	2	3	2	1
P49750	YLPM1	YLP motif-containing protein 1	2.59019	2.62961	2.64122	2.50061	2.69776	2.54568	2.64474	2.61344	2.73375	2.73557	2	3	6	1	1	1	1	1	3	1
P49753	ACOT2	Acyl-coenzyme A thioesterase 2, mitochondrial				4.80944	5.5742	4.36251	5.71481	5.93013	5.72304	5.76405				1	1	2	2	3	1	1
P49754	VPS41	Vacuolar protein sorting-associated protein 41 homolog			3.44758	4.12494	2.93177	3.92806	3.32997	3.51713	3.88667	3.2812			1	2	1	4	2	3	3	4
P49755	TMED10	Transmembrane emp24 domain-containing protein 10	6.10352	5.67737	6.18764	6.89351	5.42469	5.53295	4.50953	5.04587	6.1957	4.93829	4	5	5	3	5	4	5	4	1	5
P49756	RBM25	RNA-binding protein 25	3.1215	4.46947	3.62007	5.29356	9.64246	5.07437	3.95541	4.52228	4.55669	4.83775	4	5	6	3	1	4	6	7	2	3
P49770	EIF2B2	Translation initiation factor eIF-2B subunit beta	6.51571	5.37945	3.72059	4.5629		4.30068	4.56031	3.93801	4.63176	4.45577	2	1	2	1		1	1	1	1	1
P49773	HINT1	Adenosine 5'-monophosphoramidase HINT1	6.3323	5.6461	5.35179	5.42384	4.77757	5.44398	4.26106	5.03503	2.92499	5.21893	4	3	4	2	2	2	3	3	3	3
P49790	NUP153	Nuclear pore complex protein Nup153			0.546429	1.56208	1.68512	1.57147	1.63962	1.57743	1.67038	1.68635			1	4	3	6	7	6	3	5
P49792	RANBP2	E3 SUMO-protein ligase RanBP2	2.29329	3.27962	2.37432	2.60747	2.48797	2.54537	2.36611	2.60219	2.62515	2.57684	1	4	13	21	17	32	28	34	27	27
P49802	RGS7	Regulator of G-protein signaling 7			2.29643			2.25186	2.56435	2.22828	2.1045	2.43174			1			1	2	1	2	2
P49815	TSC2	Tuberin				3.74112	3.94748	3.18968	3.49191	3.00598	3.8058	3.40876				2	1	4	2	4	2	2
P49821	NDUFV1	NADH dehydrogenase [ubiquinone] flavoprotein 1, mitochondrial	7.65621	5.65458	5.12962	6.00755	6.74463	5.84099	6.64782	5.75057	3.56645	5.73176	6	6	6	4	4	3	2	3	2	4
P49840	GSK3A	Glycogen synthase kinase-3 alpha	3.56568	3.6984	3.58389	4.12756	3.52891	4.71357	3.48751	3.74485		3.82286	1	2	6	1	3	1	3	1		3
P49841	GSK3B	Glycogen synthase kinase-3 beta	2.26563	3.59367	1.6669	3.2231	3.2378	3.25504	3.35649	3.13779	3.21525	3.18584	4	5	3	5	4	6	3	6	5	3
P49848	TAF6	Transcription initiation factor TFIID subunit 6									4.42816										1
P49902	NT5C2	Cytosolic purine 5'-nucleotidase	4.67741	4.986	5.80171	4.07004	4.47976	4.28102	4.0393	3.75222	4.42446	4.11604	4	5	4	1	2	1	2	1	1	2
P49903	SEPHS1	Selenide, water dikinase 1	14.2253	7.71261	7.53638	11.2819	10.3934	11.9875	9.93868	10.8539	12.9817	10.2449	1	1	2	2	2	3	3	3	1	2
P49915	GMPS	GMP synthase [glutamine-hydrolyzing]	6.49774	5.35289	4.97123	5.54453	5.42754	5.75126	4.03416	6.14138	5.94767	3.94979	7	6	8	5	7	6	6	5	2	6
P49916	LIG3	DNA ligase 3				4.82036	4.10064	4.2959	3.93152	3.85524	4.23961	3.91966				3	4	9	5	9	6	7
P49959	MRE11A	Double-strand break repair protein MRE11A								15.2248										1
P50148	GNAQ	Guanine nucleotide-binding protein G(q) subunit alpha	5.40487	4.85431	5.15199	4.78953	4.6528	4.66207	4.51895	4.48457	4.15851	4.7861	7	7	7	4	4	5	5	5	5	5
P50150	GNG4	Guanine nucleotide-binding protein G(I)/G(S)/G(O) subunit gamma-4	3.59625										1
P50151	GNG10	Guanine nucleotide-binding protein G(I)/G(S)/G(O) subunit gamma-10						4.33352		4.88607								1		1
P50213	IDH3A	Isocitrate dehydrogenase [NAD] subunit alpha, mitochondrial	7.80778	6.21849	6.24762	5.62807	5.84211	6.52848	5.49001	7.00755	8.39473	5.61718	1	1	1	2	2	3	2	4	3	4
P50395	GDI2	Rab GDP dissociation inhibitor beta	4.88826	4.77086	4.7291	5.06231	4.99045	4.86911	4.76148	4.3943	4.35511	5.16584	17	20	18	6	6	6	7	8	4	7
P50402	EMD	Emerin	2.52912	3.0223	3.42067	2.93204	2.99941	2.88094	2.96142	3.0926	2.76163	2.98381	1	1	2	1	1	1	1	1	1	1
P50453	SERPINB9	Serpin B9	4.45466	4.27561	4.04846	3.87375	4.68604	3.53927	4.13076	3.54753	3.89799	4.22212	6	7	11	5	3	4	3	2	4	3
P50454	SERPINH1	Serpin H1	39.1121	9.03221	9.47739	33.0342	27.3958	6.9297	26.0011	28.6403	21.4957	26.2683	1	3	2	3	2	4	2	4	1	2
P50502	ST13	Hsc70-interacting protein	4.90113	4.80897	4.5015	4.51981	4.59846	4.52329	4.45467	4.60223	3.7781	4.38039	10	10	10	8	9	8	8	8	8	8
P50542	PEX5	Peroxisomal targeting signal 1 receptor						2.64049	2.3627	2.02059	2.81678	2.31033						1	1	1	1	1
P50548	ERF	ETS domain-containing transcription factor ERF								21.2935										1
P50552	VASP	Vasodilator-stimulated phosphoprotein		4.01405		12.9445	10.4656	13.0647	11.6264	11.7302	19.9349	10.3889		1		2	1	2	2	2	1	2
P50570	DNM2	Dynamin-2	6.65581	6.01319	4.80164	4.91505	6.86982	4.48276	5.69853	4.47108	4.92405	5.49953	2	8	7	4	3	6	4	8	4	4
P50579	METAP2	Methionine aminopeptidase 2	4.82257		3.21665		2.20803	2.21475	2.51661	2.65079		2.05941	1		2		1	1	1	1		1
P50583	NUDT2	Bis(5'-nucleosyl)-tetraphosphatase [asymmetrical]	5.38042	4.80932	4.46538								2	2	2
P50607	TUB	Tubby protein homolog	2.09051				1.7257	1.79453		1.96076	1.5982	1.57153	1				1	1		1	1	1
P50613	CDK7	Cyclin-dependent kinase 7						2.71302		2.70994	3.54863							1		1	2
P50747	HLCS	Biotin--protein ligase						4.4818	4.39995	4.76414								1	1	1
P50748	KNTC1	Kinetochore-associated protein 1								6.69167										1
P50749	RASSF2	Ras association domain-containing protein 2						3.65797	3.46922	4.30496	3.07218							1	1	2	1
P50750	CDK9	Cyclin-dependent kinase 9			5.24937	2.85416	3.29296	2.76056	3.21898	3.26756	2.85161	3.02299			1	1	2	2	2	2	2	2
P50895	BCAM	Basal cell adhesion molecule					4.63069	3.41285	3.17407	3.14863	3.04595	2.70116					1	1	1	1	1	1
P50897	PPT1	Palmitoyl-protein thioesterase 1	4.99731	4.75108	5.53403				7.73485				2	2	2				1
P50914	RPL14	60S ribosomal protein L14	22.951		13.2719	15.7968	13.5489	15.513	12.2862	11.512		12.909	1		1	1	1	2	1	2		1
P50990	CCT8	T-complex protein 1 subunit theta	7.60124	6.82205	6.2734	6.55713	5.94182	6.59331	6.31839	6.85151	6.46539	6.62281	26	26	26	19	20	21	22	23	21	20
P50991	CCT4	T-complex protein 1 subunit delta	7.63873	7.26732	6.59816	6.73983	5.59602	6.43022	5.96492	6.51014	7.14699	7.08036	16	17	17	13	11	12	12	15	11	16
P50993	ATP1A2	Sodium/potassium-transporting ATPase subunit alpha-2	3.70475	3.53484	4.41818	2.92161							1	1	9	2
P50995	ANXA11	Annexin A11							5.84271			6.48714							1			1
P51003	PAPOLA	Poly(A) polymerase alpha				2.10971		3.00971	2.66733	3.47849	2.39227	4.40761				1		3	3	3	3	1
P51114	FXR1	RNA-binding protein FXR1	3.60897	4.2667	2.54623	2.50601	2.81272	2.36985	2.66814	2.31065	2.67368	2.56439	1	1	3	5	3	6	5	5	3	6
P51116	FXR2	RNA-binding protein FXR2	3.47608	2.91596		2.88396	2.64607	2.61049	3.40165	2.90322	2.94105	2.83318	1	1		1	1	1	2	1	2	1
P51148	RAB5C	Ras-related protein Rab-5C	3.94323	4.0777	4.12539	4.20739	3.79423	4.08759	4.27392	3.6932	3.70341	4.13018	4	2	4	3	2	4	3	2	1	3
P51149	RAB7A	Ras-related protein Rab-7a	4.22176	4.15056	3.98231	3.57283	3.90261	3.61775	3.80829	3.65708	3.8555	3.89358	8	8	8	9	7	7	8	7	7	7
P51151	RAB9A	Ras-related protein Rab-9A			3.26595	3.06032	2.93709	2.84805	3.54691	2.90925	3.25642	3.34503			1	2	1	2	2	2	2	2
P51153	RAB13	Ras-related protein Rab-13			6.25528										1
P51157	RAB28	Ras-related protein Rab-28						3.08619		2.88231		4.72355						1		1		1
P51398	DAP3	28S ribosomal protein S29, mitochondrial		6.12717	5.94824						5.89556			1	1						1
P51452	DUSP3	Dual specificity protein phosphatase 3	4.08517	4.28378	4.12917								3	2	2
P51513	NOVA1	RNA-binding protein Nova-1	1.6943	2.08398	1.96372	1.51263	1.79511	1.6869	1.87689	1.79013	2.10353	1.85971	4	8	11	6	7	10	7	11	9	8
P51532	SMARCA4	Transcription activator BRG1	2.34605	2.74643	2.94207	2.50236	2.47619	2.26864	2.15842	2.37835	2.57392	2.29963	4	5	6	7	7	9	11	9	8	11
P51553	IDH3G	Isocitrate dehydrogenase [NAD] subunit gamma, mitochondrial	3.10629			3.8638		4.25175		4.51996	2.17628		1			1		1		1	1
P51571	SSR4	Translocon-associated protein subunit delta	3.64496	3.22031	3.71298	2.66028	2.65361	2.66749	2.93809	2.72912	3.27388	2.49173	2	2	2	2	2	1	2	2	1	1
P51572	BCAP31	B-cell receptor-associated protein 31	3.34962	3.42756	3.87297	2.77611	2.90959	2.77068	2.8807	3.00158	3.06431	2.78102	3	4	8	4	4	5	6	6	4	5
P51608	MECP2	Methyl-CpG-binding protein 2				6.18196	5.87592	5.53435	5.31172	5.40157	4.81831	5.14901				3	3	4	4	5	4	4
P51610	HCFC1	Host cell factor 1	3.70677	3.59571	3.57433	3.41268	3.54534	3.38314	3.80933	3.56258	3.18594	3.4822	3	3	7	5	6	7	6	11	7	7
P51648	ALDH3A2	Aldehyde dehydrogenase family 3 member A2	3.52773	3.62135	3.45273	3.65292		3.68975		3.61218	4.297	3.19609	2	3	5	1		2		2	1	1
P51649	ALDH5A1	Succinate-semialdehyde dehydrogenase, mitochondrial	2.74461	3.26058	2.68878	3.17061	3.24314	3.04936	3.23501	3.09064	2.88769	3.07618	3	5	3	3	3	3	2	3	3	3
P51659	HSD17B4	Peroxisomal multifunctional enzyme type 2	4.08619	4.84066	4.24579	4.042	3.87203	4.08806	4.21672	3.44443	3.66501	4.01046	2	3	8	2	3	3	5	5	2	4
P51665	PSMD7	26S proteasome non-ATPase regulatory subunit 7	9.95759	7.56242	7.54429	8.88955	6.93072	7.8868	8.24366	8.32883	7.27863	8.22635	9	9	9	2	2	3	2	4	3	3
P51668	UBE2D1	Ubiquitin-conjugating enzyme E2 D1			2.93886										1
P51674	GPM6A	Neuronal membrane glycoprotein M6-a	3.90236	3.82164	3.71374			4.24247		4.31046	4.75701		1	1	1			2		2	1
P51687	SUOX	Sulfite oxidase, mitochondrial						2.59346		3.4191								1		1
P51692	STAT5B	Signal transducer and activator of transcription 5B						1.84618	1.8473		1.40284	1.46197						3	2		1	1
P51693	APLP1	Amyloid beta precursor like protein 1						0.442274		0.313723	0.550587	0.778299						2		2	2	1
P51784	USP11	Ubiquitin carboxyl-terminal hydrolase 11	0.434593	1.03655	0.983994	0.724473	0.892633	0.761316	0.908522	0.774177	0.778653	0.827407	1	1	2	2	1	3	1	3	1	2
P51797	CLCN6	H(+)/Cl(-) exchange transporter 6			3.41729	3.04777	3.33755	3.35523	3.30055	3.07115	3.32443	2.93635			1	1	2	1	1	1	1	2
P51798	CLCN7	H(+)/Cl(-) exchange transporter 7						4.02893	3.58748	5.04727	5.18313	3.82208						2	1	1	2	2
P51805	PLXNA3	Plexin-A3			2.40617	4.07581	4.04603	3.96987	4.01703	4.09873	3.87439	3.79849			1	2	2	4	3	4	4	2
P51808	DYNLT3	Dynein light chain Tctex-type 3				3.53696	2.73097	3.5882	3.07322	3.11034	2.95617	3.01008				1	1	1	1	1	1	1
P51809	VAMP7	Vesicle-associated membrane protein 7								5.02142										1
P51812	RPS6KA3	Ribosomal protein S6 kinase alpha-3	2.57718	2.84214	2.527	2.24444	2.62079	2.26479	2.49964	2.46888	2.42251	2.48136	7	9	7	5	3	7	5	6	8	5
P51817	PRKX	cAMP-dependent protein kinase catalytic subunit PRKX	4.38443						3.84169		3.66765		1						1		1
P51858	HDGF	Hepatoma-derived growth factor	9.09794	8.13725	7.6944	6.25685	5.67693	6.41007	5.79452	6.20407	6.76641	5.97818	7	9	9	3	3	4	5	4	3	3
P51878	CASP5	Caspase-5						1.89008		1.96567								1		1
P51948	MNAT1	CDK-activating kinase assembly factor MAT1				1.96439		1.91579		1.89553						1		1		1
P51957	NEK4	Serine/threonine-protein kinase Nek4									5.51844										1
P51965	UBE2E1	Ubiquitin-conjugating enzyme E2 E1	1.27005		1.13122								1		1
P51970	NDUFA8	NADH dehydrogenase [ubiquinone] 1 alpha subcomplex subunit 8	8.14806	7.63024	6.65545	7.62015	7.11222	7.74974	6.71547	7.0228	6.59018	7.4708	4	3	4	4	2	3	3	4	2	5
P51991	HNRNPA3	Heterogeneous nuclear ribonucleoprotein A3	8.52155	8.01095	7.96989	7.1501	7.7237	7.2109	7.21492	7.00027	7.09603	7.52801	8	8	8	12	9	11	6	13	6	8
P52198	RND2	Rho-related GTP-binding protein RhoN						1.25664										1
P52209	PGD	6-phosphogluconate dehydrogenase, decarboxylating	6.619	6.0772	5.91816	5.6485	5.66375	5.67087	5.45914	5.82115	5.87879	5.79184	14	12	12	9	10	9	9	9	8	9
P52272	HNRNPM	Heterogeneous nuclear ribonucleoprotein M	7.96651	7.38553	7.10533	6.20798	5.70966	5.38758	5.90795	7.49844	6.08404	4.95942	13	12	12	6	7	6	6	6	4	7
P52292	KPNA2	Importin subunit alpha-1	0.931041	1.28327	1.14191	1.16194	0.88409	0.630714	1.17185	1.20089	1.38795	0.799676	3	1	2	3	5	5	5	3	4	6
P52294	KPNA1	Importin subunit alpha-5	1.99037	2.45535	2.12205	1.24122	1.26095	1.48438	1.31197	1.59378	1.83512	1.24353	2	3	3	1	1	2	1	3	2	1
P52298	NCBP2	Nuclear cap-binding protein subunit 2	2.33195	2.65474	2.62576	3.03255		2.82873	2.43831	2.6571	3.44062	2.44357	1	1	1	1		2	2	2	2	1
P52306	RAP1GDS1	Rap1 GTPase-GDP dissociation stimulator 1	3.68125	3.79381	3.51871	3.19795	3.16853	3.02466	3.17859	3.36166	3.36818	3.07499	10	11	10	6	7	6	5	6	4	7
P52434	POLR2H	DNA-directed RNA polymerases I, II, and III subunit RPABC3	5.23427	5.39686			4.5267	4.1073	4.30592	4.59654	3.93153	3.19678	1	2			1	1	1	1	1	1
P52435	POLR2J	DNA-directed RNA polymerase II subunit RPB11-a								4.2285										1
P52564	MAP2K6	Dual specificity mitogen-activated protein kinase kinase 6	5.42008	5.02069	5.2361	6.20225	5.14433	5.31876	6.18881	5.22738	5.0543	0.810732	2	3	5	1	4	3	4	5	3	4
P52565	ARHGDIA	Rho GDP-dissociation inhibitor 1	6.42173	6.50187	5.79892	5.93123	6.56178	5.97874	6.76731	5.87805	7.29545	6.03877	6	5	8	5	7	5	5	6	3	5
P52594	AGFG1	Arf-GAP domain and FG repeat-containing protein 1	2.80671	3.17761	2.82005	3.74241	3.66381	3.7878	3.59447	3.36339	3.46645	3.81947	5	5	5	4	5	5	3	5	6	4
P52597	HNRNPF	Heterogeneous nuclear ribonucleoprotein F	5.51672	4.85065	5.38714	5.6474	5.58364	5.2668	4.76751	5.32958	4.25288	5.56549	4	5	4	5	4	4	2	5	4	2
P52655	GTF2A1	Transcription initiation factor IIA subunit 1						1.35321		1.30189		1.46724						1		1		1
P52701	MSH6	DNA mismatch repair protein Msh6	2.42802	2.96602	2.4501			2.5215	2.42011	2.34749	2.05808	2.46258	1	1	2			3	2	3	2	3
P52735	VAV2	Guanine nucleotide exchange factor VAV2					4.0154	5.15179		5.14665	3.91565	5.4822					1	2		2	2	1
P52747	ZNF143	Zinc finger protein 143						0.825969		1.09004	0.576503							2		2	1
P52756	RBM5	RNA-binding protein 5			4.7684		2.08548		1.9004	0.608566					1		1		1	1
P52757	CHN2	Beta-chimaerin			3.34241	2.80086	3.02216	2.7772	3.43723	2.86932	2.81771	2.82093			2	1	1	2	1	3	3	3
P52788	SMS	Spermine synthase	5.43934	5.48362	5.25025	6.2872	6.45482	6.61239	4.94461	5.59403	5.41916	5.33318	6	5	7	4	1	3	2	3	3	3
P52797	EFNA3	Ephrin-A3	2.67743										1
P52799	EFNB2	Ephrin-B2				4.23169	4.54228	4.33533	4.00868	3.60435	4.3951	3.34818				3	1	4	3	3	2	2
P52803	EFNA5	Ephrin-A5	2.23134		2.51754			1.35578		1.69705			1		1			1		1
P52815	MRPL12	39S ribosomal protein L12, mitochondrial	10.7864	9.34451	9.28126	9.30039	8.63953	9.41785	8.19363	9.01013	9.40254	8.37953	3	3	2	3	3	3	2	3	3	3
P52848	NDST1	Bifunctional heparan sulfate N-deacetylase/N-sulfotransferase 1						1.29632		1.26178								1		1
P52888	THOP1	Thimet oligopeptidase					9.11502		9.42607	9.05198							1		1	1
P52895	AKR1C2	Aldo-keto reductase family 1 member C2			3.21433			2.62415	3.19117	2.66293		3.06776			8			1	1	1		1
P52907	CAPZA1	F-actin-capping protein subunit alpha-1	6.40791	6.10862	5.9815	5.80625	6.23621	6.37998	6.4624	6.38192	6.0971	6.21939	11	11	7	5	5	4	5	4	4	4
P52943	CRIP2	Cysteine-rich protein 2	3.23224	3.39626	3.41342	3.53614	3.51996	3.30206	3.40535	3.39571	3.15229	3.53606	5	4	6	7	8	8	8	7	4	7
P52948	NUP98	Nuclear pore complex protein Nup98-Nup96	2.40853	3.56089	3.48408	4.67418		3.7931	4.57142	5.51991	4.55874	4.71663	2	1	2	1		1	2	2	4	2
P53004	BLVRA	Biliverdin reductase A		6.27601	4.88884	5.90448	5.76843	6.19259	5.6959	6.10319	5.87136	5.56941		2	3	4	6	4	7	7	4	7
P53007	SLC25A1	Tricarboxylate transport protein, mitochondrial	9.04805	6.86951	7.02361	6.27212	6.71531	7.0324	7.20428	6.90519	7.6502	7.07722	3	3	5	2	1	1	2	2	1	2
P53041	PPP5C	Serine/threonine-protein phosphatase 5	5.78846	5.04189	4.93183	4.6194	5.29352	4.79409	4.51094	4.64874	5.14809	4.06582	5	6	8	6	4	6	6	6	3	5
P53355	DAPK1	Death-associated protein kinase 1				3.15082	2.89538	3.2317	3.22281	3.0883	2.58807	3.24604				1	2	5	3	4	3	2
P53365	ARFIP2	Arfaptin-2						2.68532	2.22774	2.57078	2.46026	2.21436						2	3	2	2	3
P53367	ARFIP1	Arfaptin-1							4.41676		4.70273								1		1
P53384	NUBP1	Cytosolic Fe-S cluster assembly factor NUBP1	6.19371		5.60576		4.88921	5.1228	5.29339	5.2419	5.60037		1		1		1	1	1	1	1
P53396	ACLY	ATP-citrate synthase	3.55901	3.77306	3.56666	3.44226	3.50682	3.4073	3.59418	3.48086	3.14815	3.51323	24	24	25	18	20	19	22	19	21	21
P53582	METAP1	Methionine aminopeptidase 1			3.3065	4.28139	4.23863	4.19568	3.74401	4.00011	4.20602	3.55511			1	3	3	3	3	3	3	3
P53597	SUCLG1	Succinate--CoA ligase [ADP/GDP-forming] subunit alpha, mitochondrial	7.67445	6.1695	6.07771	7.57763	6.49182	7.24059	6.64909	7.27929	7.04803	6.79536	4	4	5	5	4	5	5	6	5	7
P53602	MVD	Diphosphomevalonate decarboxylase	4.50424	4.29965		3.45366	3.89312	3.8848	2.36454	4.79696	3.25862	4.11158	1	4		1	1	2	1	2	1	1
P53611	RABGGTB	Geranylgeranyl transferase type-2 subunit beta	5.49751	4.75661	3.73768	4.54926	4.12564	3.78962	4.3456	4.47465	4.53791	4.23671	1	1	2	1	2	1	2	1	1	2
P53618	COPB1	Coatomer subunit beta	4.08611	3.88189	3.90834	3.51317	3.16167	3.62464	3.36793	3.61748	3.63446	3.27236	8	8	12	10	10	10	10	9	7	10
P53621	COPA	Coatomer subunit alpha	3.91149	4.0825	3.67664	4.15324	4.00659	4.3107	3.94333	3.86231	3.91828	4.35739	14	15	18	10	9	9	5	8	10	7
P53634	CTSC	Dipeptidyl peptidase 1					12.1804		10.8219								1		1
P53667	LIMK1	LIM domain kinase 1							3.15863		2.51307	2.28045							1		1	1
P53671	LIMK2	LIM domain kinase 2						1.93537		1.94318								1		1
P53675	CLTCL1	Clathrin heavy chain 2		4.23285		4.24113	4.19633	4.42973		4.47846		7.7991		2		1	1	1		1		1
P53677	AP3M2	AP-3 complex subunit mu-2			3.96868			4.06944	3.48117	3.64953	3.7776	3.46349			1			3	2	4	1	2
P53680	AP2S1	AP-2 complex subunit sigma	4.97424	4.75092	4.0597	4.98362	3.21517	3.82902	3.54521	5.46065	4.37924	3.41535	3	5	5	2	1	1	1	3	2	1
P53701	HCCS	Holocytochrome c-type synthase				4.01064	4.38807	4.39101	4.14903	3.42258	4.1429					1	1	1	1	1	1
P53778	MAPK12	Mitogen-activated protein kinase 12	6.78586	5.35703	5.93291	5.7479	7.06392		5.34958	5.26632		5.22525	1	1	1	1	1		1	1		1
P53779	MAPK10	Mitogen-activated protein kinase 10	2.25402	2.26493	1.06882	2.04168	1.94705	1.24531	2.1676	1.94088		2.06582	2	1	6	1	2	2	4	1		3
P53803	POLR2K	DNA-directed RNA polymerases I, II, and III subunit RPABC4							1.6445			1.6592							1			1
P53985	SLC16A1	Monocarboxylate transporter 1	20.1764	12.8625	12.5035	23.109		26.523	15.8992	23.8111	21.0817	3.27296	1	2	1	1		2	2	2	1	1
P53990	IST1	IST1 homolog	4.11841	4.27694	3.80366	4.0509	4.06434	4.06795	3.67044	4.14083	3.95171	3.96918	5	5	6	6	7	6	7	7	5	7
P53992	SEC24C	Protein transport protein Sec24C	3.50573	3.93857	3.92487	3.11922	3.93994	3.51194	4.40628	3.95673	4.14829	4.01643	4	4	5	1	3	3	3	4	4	3
P53999	SUB1	Activated RNA polymerase II transcriptional coactivator p15	4.22612	4.23156	4.18072	3.89566	3.60375	3.67671	3.89206	3.93866	4.17636	3.78533	5	4	5	3	4	4	3	3	4	4
P54132	BLM	RecQ-like DNA helicase BLM									12.1814										1
P54136	RARS1	Arginine--tRNA ligase, cytoplasmic	8.36134	5.94522	6.72863	8.08123	7.47958	8.23378	7.19025	7.98681	7.0609	6.88762	11	16	15	10	10	10	7	10	11	11
P54198	HIRA	Protein HIRA						3.67959	3.17157	3.83474								1	1	1
P54252	ATXN3	Ataxin-3			1.58292			4.61469	4.22782	4.05696	4.56463	3.83898			1			1	1	1	1	1
P54259	ATN1	Atrophin-1										0.680421										1
P54284	CACNB3	Voltage-dependent L-type calcium channel subunit beta-3	2.67957	2.83801	3.42985					3.58867			1	1	2					1
P54289	CACNA2D1	Voltage-dependent calcium channel subunit alpha-2/delta-1	6.91154	6.15662	5.16069	5.70568	5.636	5.68013	5.65254	5.52095	5.39653	5.63545	15	13	17	9	7	9	7	11	9	6
P54577	YARS1	Tyrosine--tRNA ligase, cytoplasmic	3.55676	3.66553	3.75533	3.27987	3.46741	3.29095	3.23612	3.19206	3.28505	3.38477	16	19	19	17	18	19	20	20	16	20
P54578	USP14	Ubiquitin carboxyl-terminal hydrolase 14	7.08942	6.92489	6.66329	7.22328	6.78606	7.23507	6.40911	6.69695	7.11927	6.63151	8	8	9	7	7	8	8	7	6	8
P54619	PRKAG1	5'-AMP-activated protein kinase subunit gamma-1	4.86632	3.87224	1.96422	3.93163		4.02298	3.54464	4.27469	4.5687	3.90334	2	2	4	2		2	1	3	3	2
P54646	PRKAA2	5'-AMP-activated protein kinase catalytic subunit alpha-2							3.2251			5.38413							1			1
P54652	HSPA2	Heat shock-related 70 kDa protein 2	2.66186	3.75397	3.89444	3.91438	4.11904	4.76675		3.8979	1.62016	3.88906	1	1	4	2	3	3		2	1	7
P54687	BCAT1	Branched-chain-amino-acid aminotransferase, cytosolic	4.77719	4.87918	4.56008	5.80969		5.13125		4.04496	6.1472	3.54751	4	4	5	1		2		2	1	1
P54709	ATP1B3	Sodium/potassium-transporting ATPase subunit beta-3	2.03786	4.22862	4.39036	5.92414	4.64608	5.26307	4.61943	5.32015	5.02761	5.03645	6	5	7	5	4	4	3	5	3	3
P54725	RAD23A	UV excision repair protein RAD23 homolog A	3.69008	3.74288	4.1051	2.54412	3.45489	2.10123	3.66434	3.80158	3.37808	3.57343	1	1	4	2	3	3	4	3	2	3
P54727	RAD23B	UV excision repair protein RAD23 homolog B	4.53568	4.42097	4.1533	3.74209	4.1028	3.8944	4.11315	3.89659	3.86394	4.14258	7	8	5	6	6	6	6	7	6	6
P54753	EPHB3	Ephrin type-B receptor 3				3.28777	2.58707	2.66644	2.6448	2.59253	2.39421	2.33117				1	1	2	2	4	4	2
P54756	EPHA5	Ephrin type-A receptor 5						1.21984	1.35128	1.07046								2	1	2
P54762	EPHB1	Ephrin type-B receptor 1	4.28757	3.59574	3.37776			3.26443	2.56372	3.0877	2.38436	2.91308	1	2	4			2	1	2	5	1
P54764	EPHA4	Ephrin type-A receptor 4		3.62022	2.82997		4.05545	2.00163	3.75861	2.156	2.53721	3.07726		1	2		1	1	1	1	1	2
P54792	DVL1P1	Putative segment polarity protein dishevelled homolog DVL1P1			6.11711										1
P54803	GALC	Galactocerebrosidase	9.0421	6.71094	6.17341	8.80824	6.26221	7.35078	6.25393	6.50786	5.21641	6.0418	1	1	1	2	3	3	2	3	4	2
P54819	AK2	Adenylate kinase 2, mitochondrial	16.2201	8.2676	8.89295	8.81798	7.65049	7.85207	9.35585	9.72873	7.39611	9.84703	1	1	4	4	2	4	2	3	3	2
P54886	ALDH18A1	Delta-1-pyrroline-5-carboxylate synthase	0.467275		5.75361	7.00758	6.80527	6.80384	7.98262	6.87893	6.93632	6.80435	1		1	2	2	2	1	2	2	2
P54920	NAPA	Alpha-soluble NSF attachment protein	4.4787	4.27149	4.12297	4.10942	3.5513	4.05955	3.33305	4.03016	3.92108	3.80035	8	7	7	7	9	7	10	6	6	8
P55010	EIF5	Eukaryotic translation initiation factor 5	2.61757	2.86916	3.19249	2.84689	2.74468	2.8923	2.83262	2.72398	2.84307	2.69375	9	8	12	6	7	7	5	7	5	8
P55011	SLC12A2	Solute carrier family 12 member 2				7.093	7.00198	7.27109	7.26952	6.76817	7.8676	7.30938				3	1	5	2	5	3	1
P55036	PSMD4	26S proteasome non-ATPase regulatory subunit 4	3.38488	3.42578	3.0914	3.48186	3.16602	3.08813	3.06106	3.53284	2.99599	3.39457	3	4	4	3	3	4	3	4	3	4
P55039	DRG2	Developmentally-regulated GTP-binding protein 2		5.90605		6.50505	9.79752	7.42282	5.6371	7.34669	5.2707	6.20081		1		2	1	3	2	1	3	2
P55060	CSE1L	Exportin-2	4.48536	6.38624	5.62343	6.07516	6.21901	6.21714	5.9253	6.45415	5.99606	6.22638	17	15	18	10	12	11	13	12	12	11
P55072	VCP	Transitional endoplasmic reticulum ATPase	5.84274	5.33198	5.17117	4.80761	5.1886	5.06288	5.08873	4.98349	4.70361	5.14114	22	25	24	17	17	16	14	16	15	17
P55081	MFAP1	Microfibrillar-associated protein 1	1.37497	2.13375	1.43449	1.73504	1.66498	1.66815	1.9817	1.70683	1.9632	1.97993	2	3	2	2	2	2	2	2	2	2
P55084	HADHB	Trifunctional enzyme subunit beta, mitochondrial	23.7654	16.6409	15.4406	15.7773	14.7751	15.6106	11.1596	16.7543	21.2783	13.8796	3	2	3	3	2	3	3	3	1	3
P55145	MANF	Mesencephalic astrocyte-derived neurotrophic factor	6.38955	5.06213	6.08602	6.11191	6.02683	5.27293	5.50044	5.32785	5.15747	5.5264	5	5	7	5	4	5	3	6	6	6
P55157	MTTP	Microsomal triglyceride transfer protein large subunit									5.28023										1
P55196	AFDN	Afadin	3.77344	3.80812	3.49646	3.6127	3.8852	3.71138	3.78779	3.63118	3.30548	3.12526	8	9	11	8	10	14	15	16	14	10
P55199	ELL	RNA polymerase II elongation factor ELL			3.01238										1
P55201	BRPF1	Peregrin								4.71608	2.26604									1	1
P55209	NAP1L1	Nucleosome assembly protein 1-like 1	3.69311	4.59795	4.78925	4.26929	4.24969	4.55677	4.3506	4.33441	3.77252	4.32452	6	5	5	1	1	1	1	1	1	1
P55263	ADK	Adenosine kinase	6.65871	8.7632	7.5997	8.58414	8.37026	9.27233	7.33865	8.35883	8.60798	8.69326	1	2	2	2	2	2	2	2	2	2
P55265	ADAR	Double-stranded RNA-specific adenosine deaminase	2.42106	2.75908	2.50803	2.7198	2.88904	2.52476	2.68936	2.79342	2.76875	2.70425	3	5	8	7	8	9	9	12	8	11
P55286	CDH8	Cadherin-8						0.805937										1
P55287	CDH11	Cadherin-11			4.45049					0.931693					1					1
P55327	TPD52	Tumor protein D52	4.2691	4.51082	4.20226	5.31219	4.9341	5.17881	4.75636	5.21543	5.16936	4.73131	5	5	5	6	5	6	4	6	6	5
P55345	PRMT2	Protein arginine N-methyltransferase 2			3.26054	2.57566	3.01624	2.73569	3.60994	2.82685	3.68692	3.07826			1	1	1	1	1	1	1	1
P55735	SEC13	Protein SEC13 homolog	8.44117	6.93824	6.53775	8.01429	8.38035	8.59491	7.87356	8.79203	6.63714	5.46059	3	4	4	2	3	3	4	3	1	2
P55769	SNU13	NHP2-like protein 1	6.4228	5.83304	5.42616	4.97868	5.27552	5.02124	5.57719	5.35465	5.46551	5.60499	5	4	4	5	5	5	5	5	6	4
P55786	NPEPPS	Puromycin-sensitive aminopeptidase	6.15591	5.7009	4.98758	5.3096	5.67597	5.49149	5.5567	5.23087	5.75952	5.27847	21	21	21	11	10	12	11	12	12	10
P55789	GFER	FAD-linked sulfhydryl oxidase ALR						4.6746	4.24383		6.77524	5.42993						1	1		1	1
P55795	HNRNPH2	Heterogeneous nuclear ribonucleoprotein H2	4.33531	4.81417	4.31889	4.65994	5.21728	4.59587	5.06166	5.01566	5.17608	5.04996	1	2	1	2	2	2	2	2	1	2
P55809	OXCT1	Succinyl-CoA:3-ketoacid coenzyme A transferase 1, mitochondrial	5.67959	5.38686	4.88291	4.77933	4.74105	4.75794	4.77114	4.96811	4.16345	4.76759	9	11	12	8	9	10	9	9	10	8
P55854	SUMO3	Small ubiquitin-related modifier 3		2.52298	2.65987							3.17022		1	3							1
P55884	EIF3B	Eukaryotic translation initiation factor 3 subunit B	11.4764	8.22876	7.73346	9.19981	9.00263	9.0823	8.21876	9.78192	9.69619	8.28036	5	6	6	4	3	6	4	6	4	4
P56134	ATP5MF	ATP synthase subunit f, mitochondrial	10.4772	0.920933	6.2372	6.86218	7.07287	6.47255	6.78387	6.86529		6.61534	1	3	1	1	1	1	1	2		1
P56159	GFRA1	GDNF family receptor alpha-1	1.42216	1.79993	1.01697	1.3598	1.38521	1.37247	1.43579	1.49981	1.40539	1.55584	3	5	3	2	3	3	4	4	3	4
P56181	NDUFV3	NADH dehydrogenase [ubiquinone] flavoprotein 3, mitochondrial	2.18272			3.98225		4.64842			3.70547		1			1		1			1
P56192	MARS1	Methionine--tRNA ligase, cytoplasmic	6.19018	5.90065	5.77326	5.41273	5.36894	5.10425	5.62904	6.14646	5.56172	5.57818	6	7	9	7	6	4	5	6	5	6
P56211	ARPP19	cAMP-regulated phosphoprotein 19	2.04776	2.53281	2.28285	2.29374	2.27052	2.13762	1.98032	2.02773	1.79056	2.05049	3	3	7	3	3	4	2	3	3	2
P56270	MAZ	Myc-associated zinc finger protein	1.43384	3.73363	2.0331	3.72885	2.39557	2.39807	2.60273	2.51993	4.41499	1.80531	1	2	1	2	2	1	2	2	1	1
P56373	P2RX3	P2X purinoceptor 3			2.17232	2.81116	3.4116	3.70109	3.05246	3.80957	3.96215	3.01258			1	1	1	1	2	2	1	1
P56377	AP1S2	AP-1 complex subunit sigma-2	3.7891	3.88011	3.32071		4.42912	4.73516	3.94313	4.50202		4.13253	1	1	1		1	1	2	1		2
P56378	ATP5MJ	ATP synthase subunit ATP5MJ, mitochondrial	8.26265		6.22215	5.89298	6.88025	6.41239	6.52794	5.5262	7.38326	6.92347	1		1	1	1	1	1	1	1	1
P56381	ATP5F1E	ATP synthase subunit epsilon, mitochondrial	7.89244	7.28217	5.74295								2	1	1
P56385	ATP5ME	ATP synthase subunit e, mitochondrial	7.91926	7.26735	7.14924	9.26545	9.29365	7.95612	7.57491	8.5903	6.65234	7.35938	2	2	1	3	2	2	2	3	3	2
P56524	HDAC4	Histone deacetylase 4									2.1556	1.76391									1	1
P56537	EIF6	Eukaryotic translation initiation factor 6	2.78768	3.35666	3.00537								2	2	1
P56545	CTBP2	C-terminal-binding protein 2		4.34688	4.41422	3.79973	3.65834	3.85383	3.69704	3.65159		3.27482		2	2	1	2	1	2	1		2
P56556	NDUFA6	NADH dehydrogenase [ubiquinone] 1 alpha subcomplex subunit 6	3.21099	3.68169	3.4773	4.23143	3.25504	3.15356	3.4556	3.72766	3.98418	3.8459	3	3	2	1	1	2	1	2	2	1
P56589	PEX3	Peroxisomal biogenesis factor 3						1.89015										1
P56705	WNT4	Protein Wnt-4		5.03781										1
P56817	BACE1	Beta-secretase 1				2.01574		1.87293		1.89962	2.05324					1		1		1	1
P56945	BCAR1	Breast cancer anti-estrogen resistance protein 1				2.65649	2.48754	2.49531	2.57277	2.37942	2.31806	2.49309				2	2	3	3	4	3	3
P56962	STX17	Syntaxin-17									2.72994	2.66137									1	1
P57053	H2BC12L	Histone H2B type F-S				25.769		25.856								3		3
P57076	CFAP298	Cilia- and flagella-associated protein 298				1.89919	1.33894	1.93945	4.66722	1.21629	2.18787	2.03141				1	1	1	1	1	1	2
P57087	JAM2	Junctional adhesion molecule B						3.47046	2.87876	3.46181	3.56637	2.93391						1	2	1	1	2
P57088	TMEM33	Transmembrane protein 33	3.44675	3.66578	3.54896	3.06695	3.46004	3.1026	3.55382	3.22735	3.39658	3.46662	1	2	2	1	1	1	1	1	1	1
P57105	SYNJ2BP	Synaptojanin-2-binding protein			24.5454	4.87434			4.33128	4.32122	5.12912	4.31092			1	1			1	1	1	1
P57678	GEMIN4	Gem-associated protein 4				3.50992		3.30847	4.10133			4.07616				1		1	1			1
P57721	PCBP3	Poly(rC)-binding protein 3		4.71565	4.35872	5.19643	6.0233	5.56486	5.30883	5.33042	3.64155	5.5243		1	2	1	1	1	1	1	2	1
P57723	PCBP4	Poly(rC)-binding protein 4		2.2082	3.95589			3.9226						1	2			1
P57735	RAB25	Ras-related protein Rab-25							1.74842	1.88532	1.85369	1.73104							1	1	1	1
P57737	CORO7	Coronin-7	4.30455	4.19437	4.2475	3.85482	3.28957	3.75688	4.03816	3.65175	4.02843	3.39804	3	2	6	3	1	4	3	3	4	2
P57740	NUP107	Nuclear pore complex protein Nup107			16.7776					21.2473	7.11404				1					1	1
P57772	EEFSEC	Selenocysteine-specific elongation factor			4.06434	3.53449	4.94878	3.31559	4.16282	4.25955	3.96781	4.38736			2	1	1	2	3	3	2	1
P58546	MTPN	Myotrophin	4.59816	4.52016	4.31143	3.99422	4.35836	3.9653	4.26781	3.62837	4.48866	3.878	6	6	7	4	3	3	3	3	3	4
P58876	H2BC5	Histone H2B type 1-D						11.2316				27.9793						1				1
P59768	GNG2	Guanine nucleotide-binding protein G(I)/G(S)/G(O) subunit gamma-2	4.3286	4.27672	4.14193	3.97731	3.9736	4.05815	4.06905	4.01302	3.90123	3.88338	4	4	3	6	6	6	7	6	4	6
P59780	AP3S2	AP-3 complex subunit sigma-2							2.96284										1
P59998	ARPC4	Actin-related protein 2/3 complex subunit 4	7.89835	6.52013	6.90622	5.82106	6.35927	5.77887		5.93078		7.97043	1	2	2	1	1	1		1		1
P60033	CD81	CD81 antigen	4.7856	4.88334	4.324	4.8248	5.35233	3.71945	5.19606	5.44159	2.74976	4.63861	3	3	4	2	1	3	1	1	3	1
P60059	SEC61G	Protein transport protein Sec61 subunit gamma			2.85953	2.68473	3.04189	2.68473	2.93239	2.68473	2.82785	2.9324			1	1	1	1	1	1	1	1
P60174	TPI1	Triosephosphate isomerase	9.41572	8.79953	8.50025	9.09042	8.36536	8.83749	7.79782	8.12545	6.90585	7.94622	14	15	14	13	10	12	14	13	11	14
P60228	EIF3E	Eukaryotic translation initiation factor 3 subunit E	8.30741	6.67498	6.26615	5.35969	6.08902	5.3506	7.12673	5.1587	4.65893		4	4	4	1	2	1	2	1	2
P60468	SEC61B	Protein transport protein Sec61 subunit beta	4.22585			4.30503	4.05572	4.46582	4.01069	4.28714	3.92358	4.27306	1			1	1	1	1	1	1	1
P60484	PTEN	Phosphatidylinositol 3,4,5-trisphosphate 3-phosphatase and dual-specificity protein phosphatase PTEN			3.03157			2.56684		2.79689	3.10018				2			2		2	1
P60520	GABARAPL2	Gamma-aminobutyric acid receptor-associated protein-like 2	1.998	2.0838	1.82932	1.7238	1.71617	1.69156	1.72287	1.69513	1.59716	1.798	5	6	5	6	4	6	5	5	7	4
P60660	MYL6	Myosin light polypeptide 6	4.09507	3.82065	3.71793	3.54715		3.95996				5.38006	5	6	5	1		1				1
P60709	ACTB	Actin, cytoplasmic 1	9.02187	9.37412	8.45097	7.76064		7.76549		7.34484	6.80257	6.75702	15	1	13	1		1		11	8	11
P60763	RAC3	Ras-related C3 botulinum toxin substrate 3	3.59778	4.59923	4.51573	3.95165	3.81998	4.18997	3.73842	3.07771	3.69664	3.82294	2	7	7	1	3	1	2	3	2	3
P60842	EIF4A1	Eukaryotic initiation factor 4A-I	3.30805	3.68907	3.28415	3.26381	3.45057	3.41961	3.23291	2.94467	3.03219	3.2045	11	7	12	6	5	4	6	6	6	6
P60866	RPS20	40S ribosomal protein S20	9.60461	8.72106	7.71738	8.43635	7.43272	8.9665	7.26888	9.17227	7.99237	8.46483	4	4	3	4	5	5	5	4	3	5
P60880	SNAP25	Synaptosomal-associated protein 25	1.85972	2.28814	0.835329	2.24823	2.07493	2.44956	2.10182	2.04765	2.00502	2.06754	1	1	1	1	1	1	1	1	1	1
P60891	PRPS1	Ribose-phosphate pyrophosphokinase 1	5.888	5.6166	5.12314	5.57452	5.30665	5.61325	4.97395	5.91452	5.33439	5.43336	6	5	7	5	5	5	5	5	4	2
P60900	PSMA6	Proteasome subunit alpha type-6	7.12208	6.57492	6.41345	6.80363	6.59082	6.81738	6.23571	6.9626	5.68179	6.23384	7	7	6	8	7	8	8	8	7	6
P60953	CDC42	Cell division control protein 42 homolog	3.40091	3.6498	3.58356	3.56766	3.47541	3.59823	3.45273	3.07519	3.21411	3.37876	6	5	6	5	4	5	4	4	4	4
P60981	DSTN	Destrin	4.13299	4.18243	3.86376	3.92462	3.86234	3.99538	3.89995	4.00449	3.92453	4.12133	11	11	10	7	8	7	8	8	5	8
P60983	GMFB	Glia maturation factor beta	10.0697	7.94425	7.18057	9.3242	8.13533	8.6609	8.76684	10.3598	8.79198	8.29397	2	5	4	2	2	2	1	1	2	2
P61006	RAB8A	Ras-related protein Rab-8A	8.39863	4.90023	5.12428		4.72196		5.33562		5.53651	5.36958	1	3	3		1		1		1	1
P61009	SPCS3	Signal peptidase complex subunit 3	5.35292	5.03849	4.70527	4.81268		4.86957	3.6624	3.93933	4.34605		3	3	3	1		1	1	2	1
P61011	SRP54	Signal recognition particle 54 kDa protein	2.63003	2.9378	1.46569	2.2458	2.04406	2.57538	2.34049	2.42914	2.37871	2.42967	1	2	5	4	3	5	4	7	4	3
P61018	RAB4B	Ras-related protein Rab-4B			5.08989	4.21011	4.27259	4.23232	4.2755	4.7669		4.2668			1	1	1	1	1	1		1
P61019	RAB2A	Ras-related protein Rab-2A	3.37395	3.31931	3.07052	3.29159	3.50787	3.28607	3.76245	3.20229	3.58521	3.39252	5	6	4	7	5	5	5	6	5	6
P61020	RAB5B	Ras-related protein Rab-5B	4.97644	4.54747	4.34959	3.06205	3.60758	2.80052	3.10523	3.1618	2.80828	3.31675	1	1	2	2	2	2	2	2	2	2
P61026	RAB10	Ras-related protein Rab-10	4.73689	4.7937	4.38817	4.4154	3.8344	4.22709	3.85476	4.06441	3.5324	3.42056	8	6	8	2	2	2	1	3	2	1
P61077	UBE2D3	Ubiquitin-conjugating enzyme E2 D3	2.23059	2.42731	2.84589			2.7414	2.10955				3	3	2			1	1
P61081	UBE2M	NEDD8-conjugating enzyme Ubc12	4.34235	4.58352	4.54522	4.76837	4.77399	4.89578	4.66093	4.65618	5.05988	4.96611	4	4	5	3	4	3	4	5	3	4
P61086	UBE2K	Ubiquitin-conjugating enzyme E2 K	2.75032	2.99593	1.21209	2.30761	2.70918	2.49145	2.8681	2.50451	3.05652	2.69638	2	1	1	2	2	3	2	3	1	2
P61088	UBE2N	Ubiquitin-conjugating enzyme E2 N	4.77423	4.71938	4.5385	3.44818	4.05134	4.15022	3.94436	3.63856	3.56607	3.88426	6	6	4	5	6	5	5	5	4	6
P61106	RAB14	Ras-related protein Rab-14	3.63667	3.71762	3.47443	3.34045	3.52658	3.19893	3.51048	3.32289	3.50446	3.49657	6	5	3	7	5	7	6	6	7	6
P61129	ZC3H6	Zinc finger CCCH domain-containing protein 6							1.87859	1.64545		1.89592							1	2		1
P61158	ACTR3	Actin-related protein 3	7.21226	6.62118	6.46232	6.86629	5.97341	6.58345	6.06698	6.31822	5.97022	6.00744	4	6	5	4	6	4	6	6	4	6
P61160	ACTR2	Actin-related protein 2	6.76667	6.07835	5.59574	6.44818	6.00713	5.78583	5.79548	6.10665	5.99118	5.81411	9	11	13	9	12	8	9	10	10	8
P61163	ACTR1A	Alpha-centractin	4.80568	4.66205	4.16384	4.42718	4.63923	4.35925	4.3734	4.5139	4.19763	4.34335	10	13	12	8	8	8	7	9	7	6
P61201	COPS2	COP9 signalosome complex subunit 2	5.05943	5.21365	4.53754	4.79682	4.85568	5.20751	4.97443	5.5652	5.63223	4.93606	7	5	10	9	7	10	9	10	9	9
P61204	ARF3	ADP-ribosylation factor 3			4.52145		4.37458		4.42171	5.28091	4.50577	4.36898			4		2		3	3	2	3
P61218	POLR2F	DNA-directed RNA polymerases I, II, and III subunit RPABC2									2.33015										1
P61221	ABCE1	ATP-binding cassette sub-family E member 1	3.97029	4.09647	3.91185	4.0854	3.80615	3.81649	3.63977	4.03986	4.11949	3.65801	2	3	6	5	5	5	5	5	6	6
P61224	RAP1B	Ras-related protein Rap-1b	5.73249	6.06918	6.59153		5.90668		5.62543		6.05439	5.87415	1	7	7		4		3		3	2
P61244	MAX	Protein max			2.87137				0.616852		0.735314	0.822586			1				1		2	1
P61247	RPS3A	40S ribosomal protein S3a	9.75309	8.50015	8.24212	8.53527	8.07326	7.95022	8.64656	8.67497	9.18603	8.59113	9	10	11	8	8	10	7	10	8	8
P61254	RPL26	60S ribosomal protein L26	8.24034	7.44464	7.10787	7.14666	7.78857	8.07132	7.2068	8.27668		6.70632	7	7	7	7	7	6	6	9		5
P61266	STX1B	Syntaxin-1B	3.54576	3.65684	1.64357	3.67975	3.86001	3.77364	3.93778	3.75644	3.73656	3.90546	6	10	9	7	7	8	8	8	7	7
P61289	PSME3	Proteasome activator complex subunit 3	2.00107	2.23624	2.17135	1.4561	1.60925	2.06063	2.26651	1.63817	1.53672	2.22588	3	2	3	1	3	1	1	2	3	4
P61313	RPL15	60S ribosomal protein L15	6.55005	5.64818	4.91112	6.33834	6.55473	6.19875	6.49965	6.27271	6.23136	6.44103	3	4	6	3	3	2	3	3	3	3
P61326	MAGOH	Protein mago nashi homolog			10.3286										3
P61353	RPL27	60S ribosomal protein L27	7.12381	7.2517	4.60919	7.52076	6.26797	7.46086	6.38733	9.16676	7.55786	6.99841	4	4	4	1	2	1	3	2	2	4
P61421	ATP6V0D1	V-type proton ATPase subunit d 1	3.72853	3.74463	3.59589	3.46675	3.64589	3.82303	3.7556	3.81301	3.50092	3.59064	5	5	5	3	2	5	3	5	4	5
P61457	PCBD1	Pterin-4-alpha-carbinolamine dehydratase		3.69982	3.44077									1	1
P61513	RPL37A	60S ribosomal protein L37a	6.59478	6.08827	6.10769	6.22653	5.33563		4.9258	6.65775	6.04933	5.20112	3	3	3	1	2		2	2	2	2
P61586	RHOA	Transforming protein RhoA	6.26402	6.16335	5.75169	6.5168	6.1386	6.23745	5.94826	6.31434	5.76482	5.96687	4	5	1	5	4	4	4	5	1	5
P61587	RND3	Rho-related GTP-binding protein RhoE					1.68043	1.68673	1.55936	1.60139	1.57053	1.53503					1	1	2	2	1	2
P61601	NCALD	Neurocalcin-delta	4.12967	4.47605	2.57506	5.03922	4.85857	5.14327	4.96534	5.00342	4.48968	5.11047	1	2	4	2	2	2	2	1	4	2
P61604	HSPE1	10 kDa heat shock protein, mitochondrial	10.7761	10.5174	10.0584	10.289		11.3491		10.9861	10.5	9.19046	8	8	7	7		6		8	6	6
P61619	SEC61A1	Protein transport protein Sec61 subunit alpha isoform 1		5.63484	3.44955	3.40126	3.67329	3.38124	3.62612	3.51857	3.19408	3.23355		1	3	1	2	1	2	2	1	1
P61758	VBP1	Prefoldin subunit 3	4.49434	3.8011	3.84912	3.65295	3.91566	3.68487	3.80351	3.7519	3.75234	3.88236	2	2	3	3	2	3	3	3	5	3
P61764	STXBP1	Syntaxin-binding protein 1	3.67947	1.98856	3.35048	3.28488	3.59699	3.46866	3.73064	3.5533	3.43453	3.60017	17	17	18	13	13	14	13	14	14	14
P61916	NPC2	NPC intracellular cholesterol transporter 2	20.0025	10.8784	14.7632								1	1	3
P61923	COPZ1	Coatomer subunit zeta-1	3.57507	3.40782	3.11515	3.12836	3.21339	3.39375	3.20111	3.15033	3.12818	3.58713	1	4	3	2	2	2	1	2	2	2
P61925	PKIA	cAMP-dependent protein kinase inhibitor alpha	1.68666	1.81895	1.78389	1.64477		1.50653	1.90833	1.32748	1.25149	1.1788	2	2	2	1		1	1	1	1	1
P61956	SUMO2	Small ubiquitin-related modifier 2	3.00797	3.06274	2.43415	2.94228	2.94032	2.78082	2.88938	2.76284	2.54156	2.75131	3	3	1	2	2	2	2	2	2	1
P61960	UFM1	Ubiquitin-fold modifier 1	3.20658	3.29663	3.16588	3.0037	2.9094	3.01859	3.0187	2.93804	2.98743	2.97547	3	3	3	2	2	2	3	2	2	3
P61962	DCAF7	DDB1- and CUL4-associated factor 7	6.11542			1.09686	1.28748	1.14814	1.09078	1.43141	1.04793	1.20394	1			1	1	1	1	1	1	1
P61964	WDR5	WD repeat-containing protein 5	4.70529	4.34305	4.92749	4.69932	4.69339	5.10021	5.09683	5.32656	5.03411	5.25116	1	2	3	5	2	3	5	3	4	5
P61966	AP1S1	AP-1 complex subunit sigma-1A					4.69032	4.22482	4.51679	4.53228	3.88911	3.97957					1	1	1	1	1	1
P61970	NUTF2	Nuclear transport factor 2	8.47998	6.82988	6.74682	6.78042	7.00583	7.6441	6.86024	7.43624	4.52125	7.25069	2	3	2	2	2	3	2	3	3	3
P61978	HNRNPK	Heterogeneous nuclear ribonucleoprotein K	4.75668	4.87441	4.9102	4.97238	4.83447	4.90148	4.6085	4.93294	4.99219	4.79626	13	14	15	8	7	9	8	9	5	9
P61981	YWHAG	14-3-3 protein gamma	3.66697	3.78138	2.95115	2.63954	3.38119	3.36453	3.52056	3.69455	3.72378	3.41247	10	10	10	7	8	6	9	7	6	7
P62070	RRAS2	Ras-related protein R-Ras2		7.62881	7.35318	9.74193	7.06278	6.16482						2	3	1	1	1
P62072	TIMM10	Mitochondrial import inner membrane translocase subunit Tim10	8.91751	11.9045	6.92394	8.46538	8.24894	7.84572	7.97876	8.24355	8.74762	8.16307	1	1	1	2	2	2	2	2	2	2
P62081	RPS7	40S ribosomal protein S7	8.16579	7.74768	6.82481	7.47368	7.57	7.961	8.05414	8.16726	7.2113	7.34271	6	6	7	6	5	8	5	6	7	6
P62136	PPP1CA	Serine/threonine-protein phosphatase PP1-alpha catalytic subunit	4.42211	4.47021	4.32219	3.80224	4.03365	3.81191	3.50458	3.67286	3.67438	3.86018	7	8	8	2	1	3	1	1	2	1
P62140	PPP1CB	Serine/threonine-protein phosphatase PP1-beta catalytic subunit	3.10881	3.38816	3.29443	2.90515	2.91859	2.8676	2.81205	2.91811	2.97031	2.87562	4	4	3	2	2	2	2	3	3	2
P62166	NCS1	Neuronal calcium sensor 1	4.00924	3.71397	3.63111	3.64464	3.88868	3.67456	3.72614	3.43283	4.19	3.9209	5	5	7	4	4	5	3	5	5	4
P62191	PSMC1	26S proteasome regulatory subunit 4	6.75334	6.71057	6.24988	7.0937	6.35558	6.97753	6.2806	6.30061	6.73625	6.31985	7	10	9	7	8	9	10	11	8	9
P62195	PSMC5	26S proteasome regulatory subunit 8	7.82327	6.57691	6.23302	5.33826	5.70491	5.70844	5.67502	6.2365	5.93461	5.8612	6	8	8	4	6	6	6	5	6	5
P62241	RPS8	40S ribosomal protein S8	10.5483	9.07325	7.66762	9.38845	9.47349	9.38894	9.3865	9.01412	7.627	9.44589	6	8	7	6	6	6	5	6	5	6
P62244	RPS15A	40S ribosomal protein S15a	11.0589	8.18635	8.16371	10.2423	6.24668	9.55602	8.51318	7.88162	9.05009	9.13105	5	6	5	2	3	2	3	2	3	3
P62249	RPS16	40S ribosomal protein S16	9.11923	8.65052	8.19306	9.2681	8.35322	9.45748	8.08523	9.10773	8.79168	8.4401	7	8	8	2	4	2	1	3	4	2
P62253	UBE2G1	Ubiquitin-conjugating enzyme E2 G1	1.84614	2.22785	2.42983	1.93573	2.17008	2.08164	1.97539	2.17212	2.17903	1.98328	3	3	4	2	2	2	2	2	2	2
P62256	UBE2H	Ubiquitin-conjugating enzyme E2 H	1.32048	1.61297		1.42264	1.43103	1.42291		1.39348	1.43455	1.39151	1	1		1	1	1		1	1	1
P62258	YWHAE	14-3-3 protein epsilon	5.11727	5.12739	3.65003	4.88541		4.45713		5.24412	4.47676	4.61051	10	10	9	10		9		11	6	8
P62263	RPS14	40S ribosomal protein S14	9.05103	8.16784	8.67972	8.81515	7.36014	9.56461	7.99243	7.91082	6.77929	7.95218	5	6	5	4	3	4	4	3	2	4
P62266	RPS23	40S ribosomal protein S23	9.80939	9.04121	8.36744	8.4112	7.87594	8.14853	7.97249	9.02194	9.76749	7.9666	6	5	5	3	1	2	1	4	3	2
P62269	RPS18	40S ribosomal protein S18	8.27931	7.06513	7.72251	7.51653	7.39078	7.37432	7.41117	8.01927	7.97539	7.63832	5	9	7	5	5	5	4	5	5	6
P62273	RPS29	40S ribosomal protein S29	6.36909	6.51778		6.72422	6.28222	6.71211	6.19569	6.89459		6.09322	1	1		1	2	1	2	1		1
P62277	RPS13	40S ribosomal protein S13	9.06863	7.86059	7.20743	7.44756	10.5958	6.83206	6.74955	9.77081	7.50747	9.26953	1	2	4	1	2	1	1	2	2	3
P62280	RPS11	40S ribosomal protein S11	10.4022	8.27977	8.36781	9.83008	8.26658	9.63381	8.34906	8.4227	7.57703	8.14962	7	4	5	5	8	7	6	7	6	8
P62304	SNRPE	Small nuclear ribonucleoprotein E				7.11506		7.09793	7.12685	10.3983		9.3106				1		1	1	1		1
P62306	SNRPF	Small nuclear ribonucleoprotein F	12.2179	8.47526	5.72775	7.9171				8.09482			1	1	1	1				1
P62308	SNRPG	Small nuclear ribonucleoprotein G			7.96406										1
P62310	LSM3	U6 snRNA-associated Sm-like protein LSm3	2.82085	3.82746									1	1
P62312	LSM6	U6 snRNA-associated Sm-like protein LSm6	10.9214	9.06402	10.1466	10.0403	8.66048	9.26043	5.1646	10.5419	10.3785	8.9253	3	1	3	2	2	3	3	3	3	2
P62314	SNRPD1	Small nuclear ribonucleoprotein Sm D1	12.6506	9.3861	12.049	14.1274	12.8597		13.1704	16.6629		13.2475	1	1	2	1	1		1	1		1
P62316	SNRPD2	Small nuclear ribonucleoprotein Sm D2	12.6297	9.34299	7.26746	9.70254	9.56589	8.93963	9.07937	9.19515	9.31958	9.37545	5	4	5	4	4	3	5	5	3	3
P62318	SNRPD3	Small nuclear ribonucleoprotein Sm D3	8.43604	6.9064	7.75037	11.0927	7.67985	9.52623	7.33137	7.42254	8.75125	7.28347	2	2	2	1	2	2	2	2	1	2
P62328	TMSB4X	Thymosin beta-4	4.42451	4.7893	3.96536	2.4109	3.79742	3.01042	4.01694	4.03101		3.71434	2	2	1	4	5	5	4	2		5
P62330	ARF6	ADP-ribosylation factor 6		6.5333	5.71643	6.21341	6.60123	7.69121	6.85633	8.4363	9.14973	7.61334		2	1	2	1	2	2	2	2	2
P62333	PSMC6	26S proteasome regulatory subunit 10B	6.7681	6.36807	5.81437	6.29112	5.95371	5.83813	5.96299	5.9391	5.42189	5.95357	7	8	9	8	9	8	7	8	8	8
P62380	TBPL1	TATA box-binding protein-like 1		3.28216	3.60573	3.6786	3.42699	3.58801	3.56084	3.68461	3.5911	3.22359		1	3	2	2	2	2	3	2	3
P62424	RPL7A	60S ribosomal protein L7a	10.2612	8.48888	8.67146	9.61297	8.50802	9.42954	8.01523	10.1615	8.98594	8.89182	7	5	9	7	5	8	4	8	4	7
P62487	POLR2G	DNA-directed RNA polymerase II subunit RPB7				2.34706	2.44714	2.50968	2.42108	2.46181	2.41446	2.54594				2	1	3	1	2	1	1
P62491	RAB11A	Ras-related protein Rab-11A								1.79952	1.79334	1.88131								5	3	4
P62495	ETF1	Eukaryotic peptide chain release factor subunit 1	5.76543	5.54685	5.79063	5.33507	5.26629	5.50298	5.59847	5.56685	5.85545	5.65448	7	9	8	8	6	8	5	9	8	8
P62633	CNBP	CCHC-type zinc finger nucleic acid binding protein	3.109	3.20234	2.8272	2.97951	2.95959	3.10096	2.84114	3.10786	2.80563	2.93768	3	3	4	5	4	4	4	5	4	3
P62701	RPS4X	40S ribosomal protein S4, X isoform	11.8909	9.6534	9.66589	11.2647	10.1619	11.0016	10.502	11.5813	11.2843	9.62921	11	9	8	8	7	9	7	10	9	8
P62714	PPP2CB	Serine/threonine-protein phosphatase 2A catalytic subunit beta isoform	3.60808	3.67169	3.52189	3.30833	2.87297	3.45015	2.9716	3.51182	3.31513	3.1728	3	3	3	2	2	2	2	2	3	2
P62736	ACTA2	Actin, aortic smooth muscle					1.13882		1.79891	6.99662							1		1	3
P62745	RHOB	Rho-related GTP-binding protein RhoB	4.41535	4.80917	3.77532	3.89381	3.52488	3.29727	3.29553	3.60628	3.64599	3.53926	5	5	4	6	6	7	6	7	5	6
P62750	RPL23A	60S ribosomal protein L23a	7.58936	6.77658	4.14254	6.87313	6.74553	7.1204	6.68762	7.09374	7.42888	6.87492	7	6	5	7	6	7	6	7	6	7
P62753	RPS6	40S ribosomal protein S6	12.8495	11.5678	11.7377	12.9426	11.8572	13.0193	12.5501	13.5402	13.7781	11.7472	6	8	8	9	8	7	8	8	6	7
P62760	VSNL1	Visinin-like protein 1			3.38307	2.37645	1.82945	1.73941	1.87999	1.72207	2.54906	1.91951			2	1	3	4	3	1	2	3
P62805	H4C16	Histone H4	34.8819	29.1259	21.6736	41.5317		43.9248		42.6113	41.7354	44.4972	3	2	4	2		2		2	1	2
P62820	RAB1A	Ras-related protein Rab-1A	4.1324	4.20705	3.5865	4.01893	3.79002	4.19042		3.71564		3.29085	8	9	9	7	1	5		8		1
P62826	RAN	GTP-binding nuclear protein Ran	8.02836	8.13707	7.5594	5.98242	7.16173	5.61245	5.48433	5.4825	5.45968	6.83612	9	9	11	10	9	9	10	11	9	9
P62829	RPL23	60S ribosomal protein L23	10.3034	9.11325	7.75141	9.55055	8.54835	9.57802	6.82629	9.00192	9.13945	6.78167	5	4	3	2	2	2	3	2	5	3
P62834	RAP1A	Ras-related protein Rap-1A	6.39287			6.23851		5.89357		5.99397			6			3		3		3
P62837	UBE2D2	Ubiquitin-conjugating enzyme E2 D2						2.38557		2.86811								1		1
P62841	RPS15	40S ribosomal protein S15	6.39651	5.91625	5.7611	6.96774	5.90129	6.84538		6.39493		5.06594	3	3	3	1	1	2		2		1
P62847	RPS24	40S ribosomal protein S24	12.4238	8.02423	8.46104	11.6053	7.82477	10.0628	7.88834	9.01937	9.4702	8.46151	3	4	2	2	4	5	4	5	4	4
P62851	RPS25	40S ribosomal protein S25	8.6914	8.46924	7.76439	8.04623	8.84861	7.40861	7.56859	6.92651	7.30515	7.81245	3	3	3	3	3	3	3	3	1	3
P62854	RPS26	40S ribosomal protein S26	6.70339	6.80644	6.1796	5.32033	4.72539	5.25844	4.66882	5.29451	4.38746	4.55626	2	1	3	1	1	1	1	1	1	1
P62857	RPS28	40S ribosomal protein S28		5.76137		5.68257	6.33356	5.64818	6.19599	5.92522		6.48567		1		1	1	1	1	1		1
P62873	GNB1	Guanine nucleotide-binding protein G(I)/G(S)/G(T) subunit beta-1	4.85577	4.8809	4.79614	4.54858	4.78499	5.03905	4.75423	4.4167	4.32375	4.81243	6	6	5	4	4	5	5	3	2	5
P62875	POLR2L	DNA-directed RNA polymerases I, II, and III subunit RPABC5				2.28137	2.39625	1.98918	2.45505	1.79091	2.08404	2.45087				1	1	2	1	2	2	1
P62877	RBX1	E3 ubiquitin-protein ligase RBX1	4.32349	4.40133	3.68133	3.29516	2.57999	2.58511	2.68582	3.05145		2.61655	1	1	1	3	2	2	3	3		2
P62879	GNB2	Guanine nucleotide-binding protein G(I)/G(S)/G(T) subunit beta-2	5.26995	4.74998		4.57358	5.54183			5.20048			2	1		1	1			1
P62888	RPL30	60S ribosomal protein L30	9.36137	7.13055	7.30646	6.67856	6.33976	6.4476	6.04152	7.39145	4.70981	6.10751	3	3	3	4	4	4	3	4	3	4
P62891	RPL39	60S ribosomal protein L39	8.53577		9.90475	5.38926	7.02775	4.89901	5.51179	5.34191		4.48662	1		1	1	1	1	1	1		1
P62899	RPL31	60S ribosomal protein L31	6.7735	6.25919	5.95018	6.30086	5.87503	5.87301	5.68367	6.1409	5.42261	5.5595	4	3	4	2	4	3	3	3	2	2
P62906	RPL10A	60S ribosomal protein L10a	9.20763	7.63153	6.77354	8.88094	7.8391	9.23425	8.44326	7.61592	7.80442	7.96198	6	7	8	5	4	5	4	7	6	7
P62910	RPL32	60S ribosomal protein L32	8.62974	7.67513	7.69846	7.03224	7.13342	7.7427	7.21564	7.29309	7.37875	7.15097	6	6	5	7	6	7	8	7	6	8
P62913	RPL11	60S ribosomal protein L11	7.88999	7.16268	6.89357	7.19692	6.8385	7.45508	6.60985	7.48914	7.27219	6.66329	8	8	8	5	5	6	5	7	5	6
P62917	RPL8	60S ribosomal protein L8	12.1575	8.57067	7.10565	7.79338	7.5657	8.4298	7.75657	7.33143	4.97556	7.85734	3	3	5	7	7	8	8	9	6	8
P62937	PPIA	Peptidyl-prolyl cis-trans isomerase A	6.76084	7.53232	6.71144	6.55128	5.45611	6.37103	5.36491	5.46651	4.71032	5.94518	6	8	5	7	7	7	6	7	7	7
P62942	FKBP1A	Peptidyl-prolyl cis-trans isomerase FKBP1A	4.12602	4.92545	5.14704	4.23838	4.53117	4.42555	4.48212	4.42002	4.99544	4.54804	6	5	5	4	4	5	4	6	4	4
P62979	RPS27A	Ubiquitin-40S ribosomal protein S27a	3.08969	8.46611	7.57169	3.51979	3.23495	3.19327	3.31553	3.32603	3.2466	3.32499	5	1	1	6	5	5	5	5	5	5
P62987	UBA52	Ubiquitin-60S ribosomal protein L40	5.22524	3.09988	2.63771								1	5	6
P62993	GRB2	Growth factor receptor-bound protein 2	1.69417	1.95331	1.47963	1.72105	1.76832	1.64392	1.72659	1.73609	1.80303	1.86091	6	6	5	5	4	6	5	6	4	4
P62995	TRA2B	Transformer-2 protein homolog beta			6.4431										1
P63000	RAC1	Ras-related C3 botulinum toxin substrate 1	6.50312	6.63886	6.60224	5.60464	5.75203	6.59542	5.73152	5.45496	5.77661	5.68142	7	3	3	5	5	4	5	7	4	5
P63010	AP2B1	AP-2 complex subunit beta	4.00102	4.19037	2.71761	4.16406	4.11729	4.16231	4.22674	4.06596	3.87293	4.08291	22	24	13	12	13	13	13	14	14	13
P63027	VAMP2	Vesicle-associated membrane protein 2	2.44467			1.95715	1.96694	1.83102	1.87361	1.891		1.97824	1			1	1	1	1	1		1
P63092	GNAS	Guanine nucleotide-binding protein G(s) subunit alpha isoforms short	5.98344	6.0948	5.78381	5.62199	7.11652	4.86258	5.82204	7.00325	5.84994	5.44638	3	4	4	4	2	5	3	3	4	2
P63096	GNAI1	Guanine nucleotide-binding protein G(i) subunit alpha-1	4.36796	4.61252	3.79421	4.24341	4.51556	4.55771	4.31759	3.31889	4.54839	4.4162	12	11	3	9	11	8	10	2	10	8
P63098	PPP3R1	Calcineurin subunit B type 1	3.52356	4.0725	3.70974		3.62291	3.74126	3.81891	3.65017		3.36082	2	2	3		2	1	2	1		2
P63104	YWHAZ	14-3-3 protein zeta/delta	4.7777	4.82397	3.45682	4.6477		4.58889		4.46909	4.57226	4.55438	12	13	11	8		8		8	7	7
P63133	ERVK-8	Endogenous retrovirus group K member 8 Pol protein									4.22062										1
P63151	PPP2R2A	Serine/threonine-protein phosphatase 2A 55 kDa regulatory subunit B alpha isoform	4.58077	4.16829	4.20207	4.26437	4.2549	4.77387	4.45452	4.8087	4.64981	4.30625	11	9	10	5	6	5	4	8	5	5
P63162	SNRPN	Small nuclear ribonucleoprotein-associated protein N		6.17491										1
P63165	SUMO1	Small ubiquitin-related modifier 1	1.38461	2.07302	1.58862	1.71018	1.85251	1.12501	1.79284	1.37219	0.731004	1.88323	1	2	2	1	1	2	1	3	2	1
P63167	DYNLL1	Dynein light chain 1, cytoplasmic	5.17594	4.35569	5.48421	5.19204	4.51986	4.9366	4.50156	5.08097	5.03383	4.8791	3	2	1	2	2	2	1	2	1	3
P63172	DYNLT1	Dynein light chain Tctex-type 1	4.04855	4.05842	4.10484	3.95331	3.69496	3.99597	3.75969	3.84678	4.02465	3.81907	2	2	3	2	2	2	2	2	2	2
P63173	RPL38	60S ribosomal protein L38	5.78774	5.31492	4.0716	5.13322	5.33598	4.9717	5.29613	5.1107	5.60815	5.11888	2	2	2	4	5	3	5	4	5	4
P63208	SKP1	S-phase kinase-associated protein 1	1.90586	1.85394	0.916195	1.70422	1.65655	1.85886	1.63067	1.61346	2.11541	1.63259	9	8	8	2	3	2	3	4	2	3
P63215	GNG3	Guanine nucleotide-binding protein G(I)/G(S)/G(O) subunit gamma-3		7.99629		9.35187	9.03476	9.68307	5.77653	9.79536	9.51223	8.95668		1		2	2	2	2	2	1	2
P63218	GNG5	Guanine nucleotide-binding protein G(I)/G(S)/G(O) subunit gamma-5				28.9438	28.2552		28.4192	34.9686	28.825	28.2422				1	1		1	1	1	1
P63220	RPS21	40S ribosomal protein S21	7.73318	6.72092	6.28462	10.9985	7.22865	11.4617	7.15892	7.43718	6.10386	7.97066	4	5	4	2	1	2	3	5	1	2
P63241	EIF5A	Eukaryotic translation initiation factor 5A-1	4.63793	4.62148	4.93012	4.20843	4.2824	4.22893	4.42148		4.26521	4.04291	8	7	7	6	7	6	7		6	7
P63244	RACK1	Receptor of activated protein C kinase 1	4.78614	4.91616	4.60205	5.20971	5.0915	5.34045	4.96743	5.16319	5.01124	4.89625	12	12	10	8	9	8	8	8	6	8
P63261	ACTG1	Actin, cytoplasmic 2	6.79792	7.84838		6.98761	6.84393	7.33949	6.60776	7.51608		6.53931	1	17		16	1	15	1	1		1
P63272	SUPT4H1	Transcription elongation factor SPT4						2.09014	1.77945		1.83499	1.97754						1	1		1	1
P63279	UBE2I	SUMO-conjugating enzyme UBC9	5.48588	5.27582	5.15774	4.85818	4.73567	5.22471	4.57687	5.051	4.81071	4.60766	6	6	4	7	6	6	6	5	4	8
P63313	TMSB10	Thymosin beta-10	3.51466	3.48773		3.06896	3.57148	3.12761	3.5909	3.22914	2.79759	3.56715	1	1		3	5	4	5	6	2	5
P67775	PPP2CA	Serine/threonine-protein phosphatase 2A catalytic subunit alpha isoform	2.11941	2.02869	2.21483	2.66378	2.66835	2.94293	2.98429	2.32851	3.04538	3.01111	1	1	1	2	1	1	1	1	2	2
P67809	YBX1	Y-box-binding protein 1	3.451	3.56063	3.23677	3.23562	3.46795	3.549	3.45201	3.55307	3.10028	3.54624	5	5	5	4	3	3	3	4	2	3
P67812	SEC11A	Signal peptidase complex catalytic subunit SEC11A	8.06114	7.03979	5.4891								1	1	1
P67870	CSNK2B	Casein kinase II subunit beta	4.08505	4.83565	4.46297	4.0861	4.86322	3.63224	5.44977	3.45431	5.18917	4.70319	1	2	2	2	1	2	1	2	2	1
P67936	TPM4	Tropomyosin alpha-4 chain	7.96238	7.39561	6.0576	6.64245	7.02203	6.98845	6.60018	7.25914	7.27232	6.57047	9	7	6	8	6	9	7	9	6	9
P68032	ACTC1	Actin, alpha cardiac muscle 1		8.30907								2.59802		3								4
P68036	UBE2L3	Ubiquitin-conjugating enzyme E2 L3	4.74492	4.68588	4.87338	4.10345	4.14036	3.53598	4.46359	4.79629	5.36472	4.47467	6	6	6	5	5	4	5	4	3	5
P68104	EEF1A1	Elongation factor 1-alpha 1	4.8772	5.07679	5.11116	4.82336		4.86254		4.48705	4.08669	4.33248	14	13	11	12		12		12	6	14
P68106	FKBP1B	Peptidyl-prolyl cis-trans isomerase FKBP1B	4.15191			4.05167		2.7643	3.6678	3.33896	2.51488	3.11296	1			1		2	2	2	1	1
P68133	ACTA1	Actin, alpha skeletal muscle	9.27315		6.89823	7.58779		6.60291		5.81805	8.8629	9.98669	4		3	4		5		1	1	1
P68363	TUBA1B	Tubulin alpha-1B chain		13.3863	7.13545		6.89771		6.76821			6.98485		1	8		18		16			16
P68366	TUBA4A	Tubulin alpha-4A chain	7.92734	9.92374	12.2525	8.39328		8.3971		9.19674	8.14749		4	2	2	4		4		3	1
P68371	TUBB4B	Tubulin beta-4B chain	9.50934	7.66296	8.63542		6.65456		6.38105			1.62938	2	11	2		4		4			2
P68400	CSNK2A1	Casein kinase II subunit alpha	3.91812	4.01574	1.50034	4.22304	3.69816	4.23474	3.30402	3.7051	3.53255	3.71776	3	2	4	1	1	1	2	1	1	1
P68402	PAFAH1B2	Platelet-activating factor acetylhydrolase IB subunit alpha2	4.76055	4.8654	2.61182	4.75085	4.65766	5.00117	4.52413	5.16166	5.01488	4.49807	3	4	4	2	1	2	2	1	1	2
P68431	H3C12	Histone H3.1	38.1693	25.3841							29.876		3	3							1
P68543	UBXN2A	UBX domain-containing protein 2A						0.946333		0.946974								1		1
P69849	NOMO3	Nodal modulator 3		3.34667		3.38943		2.79311	2.7637	3.52273	3.90971	3.11204		3		2		3	1	5	3	2
P78310	CXADR	Coxsackievirus and adenovirus receptor	3.94259	3.95962	2.78905	3.22932	3.34125	3.12275	3.3809	3.47264	3.61456	3.53347	8	9	8	10	10	10	9	9	8	9
P78316	NOP14	Nucleolar protein 14							1.8561	1.84576		3.07351							1	1		3
P78318	IGBP1	Immunoglobulin-binding protein 1			3.57623	2.30583	2.37716	2.30676	2.44349	2.33094	2.99279	2.34402			1	1	1	1	1	1	2	1
P78324	SIRPA	Tyrosine-protein phosphatase non-receptor type substrate 1						2.73856	3.61928	2.38532		3.55998						1	1	1		1
P78332	RBM6	RNA-binding protein 6				2.26329	2.07407	1.957	2.17342	2.07134	2.45121	2.03355				2	2	4	3	4	1	3
P78344	EIF4G2	Eukaryotic translation initiation factor 4 gamma 2	2.90238	3.17781	2.62867	2.88351	2.80741	2.91315	3.02445	2.80993	2.67548	2.91476	15	15	18	11	13	14	14	17	15	15
P78345	RPP38	Ribonuclease P protein subunit p38						7.93273	6.35193	10.8823								1	1	2
P78346	RPP30	Ribonuclease P protein subunit p30				6.0068	4.90839	6.09231		6.30624	6.90523					2	1	1		2	1
P78347	GTF2I	General transcription factor II-I	1.5195	2.29688	1.74687	1.56132	1.76684	1.57749	1.66641	1.67091	1.61785	1.69842	10	12	15	12	10	15	17	15	14	17
P78348	ASIC1	Acid-sensing ion channel 1						2.21349	2.53609	2.04383	2.20415	2.25858						1	1	1	1	1
P78352	DLG4	Disks large homolog 4	3.03098	3.08479	2.77854			2.73678	3.79749	2.4703	2.63614	3.00917	2	4	3			2	1	1	2	1
P78356	PIP4K2B	Phosphatidylinositol 5-phosphate 4-kinase type-2 beta	2.62883	3.67497	1.04126	3.41337	3.24946	3.39036	3.25023	3.31564	3.15363	3.41043	8	7	5	4	3	5	3	4	3	3
P78357	CNTNAP1	Contactin-associated protein 1				3.36377	2.8354	3.0543	3.02094	3.56052	4.14008	2.82798				1	1	1	1	1	1	1
[truncated: 3,404 more rows]

## Sheet: Sheet1
Protein	Peptide	Gene	Protein Description	FragPipe (DDA) Half-life (d)	MaxQuant (DDA) Half-life (d)	PD (DDA) Half-life (d)	FragPipe (LB-DIA) Half-life (d)	Spectronaut (LB-DIA) Half-life (d)	FragPipe (H-DIA) Half-life (d)	Spectronaut (H-DIA) Half-life (d)	FragPipe (D-DIA) Half-life (d)	DIA-NN (D-DIA) Half-life (d)	Spectronaut (D-DIA) Half-Life
O75822	AAAAAAAGDSDSWDADAFSVEDPVRK	EIF3J	Eukaryotic translation initiation factor 3 subunit J		3.22468		3.16512	3.29711	3.17625	3.30078
P36578	AAAAAAALQAK	RPL4	60S ribosomal protein L4	6.67012	7.46093		8.75401		7.12242		7.18146	6.63853
Q96P70	AAAAAAGAASGLPGPVAQGLK	IPO9	Importin-9		4.44433		9.48098	5.6857		5.68481	7.18018		5.44195
Q8WVM8	AAAAAATAAAAASIRERQTVALK	SCFD1	Sec1 family domain-containing protein 1				3.38851	4.11722		4.11066	3.6334		4.3247
O00410	AAAAAEQQQFYLLLGNLLSPDNVVRK	IPO5	Importin-5	5.01691	5.02843
Q9Y2Z0	AAAAAGTATSQRFFQSFSDALIDEDPQAALEELTK	SUGT1	Protein SGT1 homolog	3.49448	3.56861
A6NIH7	AAAAASAAGPGGLVAGKEEK	UNC119B	Protein unc-119 homolog B						2.65862		2.69042
O43678	AAAAASRGVGAK	NDUFA2	NADH dehydrogenase [ubiquinone] 1 alpha subcomplex subunit 2		5.57057		4.82351	4.57237	4.92899	4.36341	4.84095		4.40943
Q9P258	AAAAAWEEPSSGNGTARAGPRK	RCC2	Protein RCC2					1.4095	2.10525	1.60947	1.78993	1.67142	1.72163
Q9NYY3	AAAALFGGK	PLK2	Serine/threonine-protein kinase PLK2									1.91059
Q15596	AAAANIDEVQK	NCOA2	Nuclear receptor coactivator 2						1.1781		1.2145	1.39391	1.10279
A1X283	AAAASVPNADGLK	SH3PXD2B	SH3 and PX domain-containing protein 2B			3.91489	3.80661	3.92247	3.60121		4.04098		3.62842
O00231	AAAAVVEFQRAQSLLSTDREASIDILHSIVK	PSMD11	26S proteasome non-ATPase regulatory subunit 11	6.53225	6.51167
P30153	AAADGDDSLYPIAVLIDELRNEDVQLRLNSIK	PPP2R1A	Serine/threonine-protein phosphatase 2A 65 kDa regulatory subunit A alpha isoform	3.20786	3.32391
P30153	AAADGDDSLYPIAVLIDELRNEDVQLRLNSIKK	PPP2R1A	Serine/threonine-protein phosphatase 2A 65 kDa regulatory subunit A alpha isoform	3.3322
P59768	AAADLMAYCEAHAK	GNG2	Guanine nucleotide-binding protein G(I)/G(S)/G(O) subunit gamma-2	4.49901	4.31035	4.24116	4.76349	4.61008	4.75586	4.35362	4.52212	4.60098	4.61289
P59768	AAADLMAYCEAHAKEDPLLTPVPASENPFREK	GNG2	Guanine nucleotide-binding protein G				4.01695	3.75226	4.67856	3.58009	4.34628		3.96489
P59768	AAADLMAYCEAHAKEDPLLTPVPASENPFREKK	GNG2	Guanine nucleotide-binding protein G							4.54914			4.42701
Q9NQP4	AAAEDVNVTFEDQQK	PFDN4	Prefoldin subunit 4	5.09697	4.72785	4.2544	5.22731	5.18004	5.2227	4.5339	4.77463	4.98429	4.57884
P55263	AAAEEEPKPK	ADK	Adenosine kinase		11.0643
Q16555	AAAFVTSPPLSPDPTTPDFLNSLLSCGDLQVTGSAHCTFNTAQK	DPYSL2	Dihydropyrimidinase-related protein 2	4.90707
O14531	AAAFVTSPPVNPDPTTADHLTCLLSSGDLQVTGSAHCTFTTAQK	DPYSL4	Dihydropyrimidinase-related protein 4	7.87689	6.77091	6.87426
Q96S52	AAAGAAATHLEVARGK	PIGS	GPI transamidase component PIG-S					4.31599	3.70975	3.91607	3.94212		3.84784
Q9UL25	AAAGGGGGGAAAAGRAYSFK	RAB21	Ras-related protein Rab-21	3.62291	3.55583
Q8TC07	AAAGVVSGK	TBC1D15	TBC1 domain family member 15					3.24885	3.04782	3.22478	3.04047
P62070	AAAGWRDGSGQEK	RRAS2	Ras-related protein R-Ras2		7.49356		9.74193	7.06278	6.16482
P0DMV8	AAAIGIDLGTTYSCVGVFQHGK	HSPA1A	Heat shock 70 kDa protein 1A	4.13435	3.95428		3.43089	3.5704	3.47531	3.66286	3.39718	3.43878	3.50623
P0DMV9	AAAIGIDLGTTYSCVGVFQHGK	HSPA1B	Heat shock 70 kDa protein 1B			3.71768
Q7L2E3	AAALACK	DHX30	ATP-dependent RNA helicase DHX30									2.73068
P31948	AAALEAMK	STIP1	Stress-induced-phosphoprotein 1	4.35231	4.14356	6.36975
P31948	AAALEAMKDYTK	STIP1	Stress-induced-phosphoprotein 1				5.57161	5.06195	4.90403	5.15397	5.12781	4.94481	5.16744
Q92574	AAALEEHNAAMKDQLK	TSC1	Hamartin						2.96336		3.65537
P31948	AAALEFLNRFEEAK	STIP1	Stress-induced-phosphoprotein 1	5.75553	5.58498	5.02298	5.25231	4.99585	5.22469	4.76626	5.28	5.49805	5.26793
P62877	AAAMDVDTPSGTNSGAGK	RBX1	E3 ubiquitin-protein ligase RBX1				2.84959	2.58558	2.72309	2.64175	2.72451		2.67019
P62877	AAAMDVDTPSGTNSGAGKK	RBX1	E3 ubiquitin-protein ligase RBX1				2.76182	2.57442	2.46043	2.58404	2.60331		2.56503
Q9NTJ4	AAAPALK	MAN2C1	Alpha-mannosidase 2C1						5.91874	7.65057	6.31182		5.97652
P26641	AAAPAPEEEMDECEQALAAEPK	EEF1G	Elongation factor 1-gamma		5.64939
Q12765	AAAPPSYCFVAFPPRAK	SCRN1	Secernin-1		5.19888		4.59725	4.82163	4.8203	5.12663	4.71659		4.82337
P53618	AAAQCYIDLIIK	COPB1	Coatomer subunit beta	3.71501	3.93367	3.74018
P53618	AAAQCYIDLIIKESDNNVK	COPB1	Coatomer subunit beta				3.9914	3.81297	4.19438	3.74603	4.25614	4.04269	3.83432
Q9NVA2	AAAQLLQSQAQQSGAQQTK	SEPTIN11	Septin-11	5.64896	5.45757	5.39456	5.58256	5.34083	5.45654	5.10565	5.24058		5.11205
Q9NVA2	AAAQLLQSQAQQSGAQQTKK	SEPTIN11	Septin-11				5.42696	5.28029	5.25694	5.3271	5.33238	5.64441	5.4294
O14981	AAAQQLGEVVK	BTAF1	TATA-binding protein-associated factor 172						4.07386	3.87767	3.68808	3.60284	3.57262
P52788	AAARHSTLDFMLGAK	SMS	Spermine synthase								5.28137		4.87301
Q9P2D3	AAARQPAPAIHSAPTIK	HEATR5B	HEAT repeat-containing protein 5B						2.2649	2.88711	2.50213	3.83247	2.46873
Q8TAQ2	AAASATREWTEQETLLLLEALEMYK	SMARCC2	SWI/SNF complex subunit SMARCC2	2.59069	3.54309	2.81176
Q9H2M9	AAASGNENIQPPPLAYK	RAB3GAP2	Rab3 GTPase-activating protein non-catalytic subunit				3.1676		2.79918	3.73982
Q99733	AAATAEEPDPK	NAP1L4	Nucleosome assembly protein 1-like 4	6.03357		4.60397
P49006	AAATPESQEPQAK	MARCKSL1	MARCKS-related protein	4.07321	4.10693	3.8833
Q00688	AAAVPQRAWTVEQLRSEQLPK	FKBP3	Peptidyl-prolyl cis-trans isomerase FKBP3	3.84869	4.0041		3.90162	5.51562	4.04573	5.30869	4.63564
Q9H019	AACSSSEEDDCVSLSK	MTFR1L	Mitochondrial fission regulator 1-like					2.7296			2.71961
O75061	AADFEDLLSGQGFNAHK	DNAJC6	Putative tyrosine-protein phosphatase auxilin		2.15134
O75061	AADFEDLLSGQGFNAHKDK	DNAJC6	Auxilin								1.8882
Q9Y277	AADFQLHTHVNDGTEFGGSIYQK	VDAC3	Voltage-dependent anion-selective channel protein 3	7.24788	5.7318	5.51418	8.01967	7.46081	8.04598	7.58733	7.22785	8.02832	7.68075
Q86VP6	AADIDQEVK	CAND1	Cullin-associated NEDD8-dissociated protein 1	5.95495		5.28423
Q96ST3	AADIIDGLRK	SIN3A	Paired amphipathic helix protein Sin3a							3.32444	3.69881		3.01572
O43583	AADISESSGADCKGDPRNSAK	DENR	Density-regulated protein				3.66778	4.76798	3.69109		5.29263		4.92339
Q12888	AADISLDNLVEGK	TP53BP1	TP53-binding protein 1	3.36147	3.26351	3.03206	2.88606	3.21008	2.88689	2.82065	3.06284	3.11722	3.45567
Q9H0R6	AADLFESEGAK	QRSL1	Glutamyl-tRNA				4.7052		4.76261		3.94716
Q92616	AADTQVSETLK	GCN1	Stalled ribosome sensor GCN1							4.99618
P80723	AAEAAAAPAESAAPAAGEEPSK	BASP1	Brain acid soluble protein 1	5.92348	6.30675	6.39027
P80723	AAEAAAAPAESAAPAAGEEPSKEEGEPK	BASP1	Brain acid soluble protein 1	6.35713	6.41987	6.30166	6.40997	6.39854	6.04032	6.40318	6.68498	7.02399	6.71994
P80723	AAEAAAAPAESAAPAAGEEPSKEEGEPKK	BASP1	Brain acid soluble protein 1	7.48426	5.87256	6.49199		5.81968		5.61107	5.94238		5.67988
O75352	AAEADGPLK	MPDU1	Mannose-P-dolichol utilization defect 1 protein					5.19088	3.97749	5.21954	4.81446		4.64731
Q14692	AAEAFLRQQQAAPNLRK	BMS1	Ribosome biogenesis protein BMS1 homolog								3.08218	2.40395
P46821	AAEAGGAEEQYGFLTTPTK	MAP1B	Microtubule-associated protein 1B	2.26796	2.2576	2.31346	2.26512	2.00379	2.14163	2.07529	2.18802	2.13355	1.98676
P46821	AAEAVAAAVGTGATTAAVMAAAGIAAIGPAK	MAP1B	Microtubule-associated protein 1B	2.17422	2.38493	1.98655
Q9Y2A7	AAEDLFVNIRGYNK	NCKAP1	Nck-associated protein 1	3.72387		4.2013
Q2M2I8	AAEDSNLISGFDVPEGSDK	AAK1	AP2-associated protein kinase 1		3.33076
Q01484	AAEEEPGEPFEIVERVK	ANK2	Ankyrin-2		2.65731	2.69346
Q9NX63	AAEEVEAKFK	CHCHD3	MICOS complex subunit MIC19				5.32436	7.68009	8.30575	7.8196	5.89533	6.61872
Q2PZI1	AAEEVKRELIK	DPY19L1	Protein C-mannosyl-transferase DPY19L1									3.10138
P07108	AAEEVRHLK	DBI	Acyl-CoA-binding protein	8.02996	7.40209	7.88185
Q52LJ0	AAEGGLSSPEFSELCIWLGSQIK	FAM98B	Protein FAM98B	21.4516
P42338	AAEIASSDSANVSSRGGK	PIK3CB	Phosphatidylinositol 4,5-bisphosphate 3-kinase catalytic subunit beta isoform							4.82071	4.34969	4.5698	4.53117
Q8IWB7	AAEIHSRPQSSRPVLLSK	WDFY1	WD repeat and FYVE domain-containing protein 1				4.22033	3.45307	4.13736	4.11163	3.59972		4.89375
O15126	AAELDRREREMQNLSQHGRK	SCAMP1	Secretory carrier-associated membrane protein 1								2.23064
P35232	AAELIANSLATAGDGLIELRK	PHB1	Prohibitin 1				13.4806	13.7199	13.1134	13.7335	15.7221		13.7089
Q9BY12	AAELSSGRHANTDYAPK	SCAPER	S phase cyclin A-associated protein in the endoplasmic reticulum				2.02068	1.88064	1.9583	1.59051	2.23383		2.05017
Q6ICG6	AAEPEVEVEVYRRDSK	KIAA0930	Uncharacterized protein KIAA0930					3.29138		3.45932	2.76423		3.20218
O75909	AAEPPPPKIPK	CCNK	Cyclin-K								3.31487
Q9UHD8	AAEPVSRRTELSIDISSK	SEPTIN9	Septin-9				6.70525		8.50064		12.7968
P35606	AAESLADPTEYENLFPGLK	COPB2	Coatomer subunit beta'	4.49134	4.34406	4.40921
P55809	AAETTVVEVEEIVDIGAFAPEDIHIPQIYVHRLIK	OXCT1	Succinyl-CoA:3-ketoacid coenzyme A transferase 1, mitochondrial		4.82582
Q9UI15	AAETYGVRTTDIFQTVDLWEGK	TAGLN3	Transgelin-3	7.64943	6.72202	7.19765	7.73844	7.47303	7.73656	7.45497	7.74847	7.952	7.40726
P52272	AAEVLNK	HNRNPM	Heterogeneous nuclear ribonucleoprotein M	6.98586	8.48176	8.54982
Q7Z4V5	AAEVYTRLK	HDGFL2	Hepatoma-derived growth factor-related protein 2		4.10243	3.92693	3.73481	3.82665	3.85193	3.83432	3.69503	3.53543	3.82711
O14981	AAFAITSRRGPTPK	BTAF1	TATA-binding protein-associated factor 172					3.93538	3.16883	3.55753	4.18023	3.11778	4.37906
P31483	AAFAPFGRISDARVVK	TIA1	Cytotoxic granule associated RNA binding protein TIA1			4.02225		3.75878	3.90907	3.39193	3.84696	4.03707	3.78484
P62258	AAFDDAIAELDTLSEESYK	YWHAE	14-3-3 protein epsilon	5.03235	5.15532	5.18151
Q6UWE0	AAFEALQVK	LRSAM1	E3 ubiquitin-protein ligase LRSAM1				1.71561		1.6237		2.46628	2.06701
Q6UWE0	AAFEALQVKK	LRSAM1	E3 ubiquitin-protein ligase LRSAM1						3.51684		3.6213
Q969H8	AAFERESDVPLK	MYDGF	Myeloid-derived growth factor	4.38018	4.43566	4.64755	5.572		5.33154			6.21335
Q5T5Y3	AAFLHVVK	CAMSAP1	Calmodulin-regulated spectrin-associated protein 1					2.02597	1.76391	1.86137	2.1257	2.44598	2.00855
Q8WUM0	AAFLQYCRK	NUP133	Nuclear pore complex protein Nup133				12.0705		12.1065	12.0159	10.2231	9.06414
Q4KMQ2	AAFPLHDCK	ANO6	Anoctamin-6						12.5393	17.7391	13.5842	13.6141	25.4192
O95104	AAFPPPEQK	SCAF4	SR-related and CTD-associated factor 4							4.92847			2.87449
Q9UK41	AAFRQVQGSEISSIDEFCRK	VPS28	Vacuolar protein sorting-associated protein 28 homolog			3.76469	3.69148					5.28021
Q7Z6Z7	AAFTCIK	HUWE1	E3 ubiquitin-protein ligase HUWE1			3.6104		3.7875
O76003	AAGAAEAAVAAVEEVGSAGQFEELLRLK	GLRX3	Glutaredoxin-3	4.34386	4.30483
Q6ZVC0	AAGAPAAPPAPAALLPGPPKDK	NYAP1	Neuronal tyrosine-phosphorylated phosphoinositide-3-kinase adapter 1						1.91861		2.12075	1.99636
Q9NSD9	AAGASDVVLYK	FARSB	Phenylalanine--tRNA ligase beta subunit	5.80203	6.46059	5.838	5.24247	4.91941	5.10449	5.58516	5.37212	5.53107	4.74736
P22102	AAGFKDPLLASGTDGVGTK	GART	Trifunctional purine biosynthetic protein adenosine-3	3.42823	4.13995	3.21434
P47736	AAGISLIVPGKSPTRK	RAP1GAP	Rap1 GTPase-activating protein 1						1.48744	1.56402	1.64042	1.71264	1.46541
O95714	AAGLESAATIRTK	HERC2	E3 ubiquitin-protein ligase HERC2						1.72359	1.63907	1.82932	1.70489	1.73981
Q15427	AAGPISERNQDATVYVGGLDEK	SF3B4	Splicing factor 3B subunit 4	4.83598	4.51112
P26641	AAGTLYTYPENWRAFK	EEF1G	Elongation factor 1-gamma	6.05789	6.12272		7.15487	6.62962	7.12645	6.91166	7.25863		6.83106
Q14974	AAGVCLMLLATCCEDDIVPHVLPFIK	KPNB1	Importin subunit beta-1	5.65909
P52272	AAGVEAAAEVAATEIK	HNRNPM	Heterogeneous nuclear ribonucleoprotein M	8.59493	8.39397		7.82642	7.85077	7.82642	7.51336
P05386	AAGVNVEPFWPGLFAK	RPLP1	60S acidic ribosomal protein P1	6.0269	6.27276	5.68297	5.70574	5.81241	5.71478	5.91591	6.09388	5.61328	5.45395
P55081	AAGVRDVFERPSAK	MFAP1	Microfibrillar-associated protein 1	1.07059	2.26766	1.08134	1.58903	1.61506	1.51719	2.40926	1.56091	2.09621	2.38927
Q9H0N5	AAGWSELSERDAIYK	PCBD2	Pterin-4-alpha-carbinolamine dehydratase 2			4.80799
Q8TEX9	AAHEALGQFCCALHK	IPO4	Importin-4									2.68096
O94888	AAHGGSAASSALK	UBXN7	UBX domain-containing protein 7				1.75725	1.86376	1.64799	1.98116	1.75601
Q9UQ80	AAHLCAEAALRLVKPGNQNTQVTEAWNK	PA2G4	Proliferation-associated protein 2G4		5.00427
Q96PK6	AAIAQLNGK	RBM14	RNA-binding protein 14		5.41435	6.43223
Q96PK6	AAIAQLNGKEVK	RBM14	RNA-binding protein 14								5.89114
P35637	AAIDWFDGK	FUS	RNA-binding protein FUS	3.97467	3.94566	4.37184
Q92804	AAIDWFDGKEFHGNIIK	TAF15	TATA-binding protein-associated factor 2N				5.54554
P35637	AAIDWFDGKEFSGNPIK	FUS	RNA-binding protein FUS				3.65499		3.82875		3.05602	3.36141	2.82638
Q9UHB9	AAIEAFNK	SRP68	Signal recognition particle subunit SRP68				5.41214	4.96817	5.71289	5.00689	4.9366	5.16124	4.9829
Q6ZMI0	AAIEHELPTATQK	PPP1R21	Protein phosphatase 1 regulatory subunit 21				5.24913			4.24021	4.28908	4.47266
Q8NFP9	AAIEYGTEEDVVK	NBEA	Neurobeachin			3.82341
P35232	AAIISAEGDSK	PHB1	Prohibitin 1	12.6558	12.1602	11.2613	11.7475	11.2604	11.7299	11.2875	12.7371	11.6772	10.9622
O00767	AAILARIK	SCD	Stearoyl-CoA desaturase										0.512894
O14744	AAILPTSIFLTNK	PRMT5	Protein arginine N-methyltransferase 5			6.16651						5.8451
Q7Z3J2	AAISLVPEVPK	VPS35L	VPS35 endosomal protein-sorting factor-like				4.41624		4.06395		4.37697	5.32074
O95747	AAISQLRSPRVK	OXSR1	Serine/threonine-protein kinase OSR1	5.20742	5.106	4.94262		5.08818	5.16385	5.00301	4.97981	5.18753	5.24026
Q8NDI1	AAITETQRKPSEDEVLNK	EHBP1	EH domain-binding protein 1					2.17325		2.06423
Q9HD67	AAIVFQK	MYO10	Unconventional myosin-X									4.69352
Q9UJ70	AAIYGGVEGGGTRSEVLLVSEDGK	NAGK	N-acetyl-D-glucosamine kinase		4.61969
Q92522	AAKPSVPKVPK	H1-10	Histone H1.10						2.35124	3.51945	2.91582		3.48863
P46821	AAKPTTTPEVK	MAP1B	Microtubule-associated protein 1B	2.65055	2.62939	3.4505	2.35826	2.4036	2.2557	2.37153	2.12891	2.17809	2.40482
O14683	AAKQPPPLMK	TP53I11	Tumor protein p53-inducible protein 11				4.40745	4.08609	3.99838	3.82033	4.44102		3.76387
Q69YQ0	AALAATLEEYK	SPECC1L	Cytospin-A									3.40801
Q9HC35	AALADVLRRLAISEDHVASVK	EML4	Echinoderm microtubule-associated protein-like 4			1.08432
Q14195	AALAGGTTMIIDHVVPEPESSLTEAYEK	DPYSL3	Dihydropyrimidinase-related protein 3	4.58585	4.99818	7.0503	4.21529	4.97283	4.36285	4.74637	5.12583	4.56187	4.86762
Q16555	AALAGGTTMIIDHVVPEPGTSLLAAFDQWREWADSK	DPYSL2	Dihydropyrimidinase-related protein 2	5.075	5.1606	5.23815
Q9NP79	AALAPLPPLPAQFK	VTA1	Vacuolar protein sorting-associated protein VTA1 homolog	4.48846	4.4651		4.58919	4.3846	4.36028	4.21663			4.2198
Q96PB1	AALAYNLGK	CASD1	N-acetylneuraminate 9-O-acetyltransferase								2.36872
O43747	AALCAVHVIRK	AP1G1	AP-1 complex subunit gamma-1			3.66002	4.18797	3.9907	4.36249	4.12916	4.14179	4.49416	4.69816
P54920	AALCHFCIDMLNAK	NAPA	Alpha-soluble NSF attachment protein				3.97687	3.38481	4.31516	3.97884	4.38929	3.60999	3.4898
Q9H115	AALCHFIVDELNAK	NAPB	Beta-soluble NSF attachment protein	3.14417	3.74218	2.85547	3.00122	2.91135	3.07694	3.03462	2.99915	3.06279	2.90038
P09417	AALDGTPGMIGYGMAK	QDPR	Dihydropteridine reductase		4.47678		5.42586	5.21584	4.90089	5.22912	6.20923	5.55514	5.28881
O95319	AALEAQNALHNIK	CELF2	CUGBP Elav-like family member 2				3.47615	3.28453	3.39254	3.31824	3.29907	3.71382	3.36132
Q92879	AALEAQNALHNMK	CELF1	CUGBP Elav-like family member 1			2.18449	2.14692	2.45459	2.19313	2.24277	2.22908	2.21136	2.16765
Q92922	AALEEFSRVREEVPLELVEAHVK	SMARCC1	SWI/SNF complex subunit SMARCC1			6.27141
Q6PUV4	AALEQPCEGSLTRPK	CPLX2	Complexin-2	2.12846	2.23367	2.06892	2.15194	2.13173	2.04357	2.09176	2.04425	2.20072	2.16903
Q6PUV4	AALEQPCEGSLTRPKK	CPLX2	Complexin-2				2.06315	2.20851	2.09924		1.93062	2.28317
Q9UKV3	AALEQRGLAK	ACIN1	Apoptotic chromatin condensation inducer in the nucleus			2.80859
Q5M775	AALESQVRELLAEAK	SPECC1	Cytospin-B			8.0114
Q9BRX8	AALEYLEDIDLK	PRXL2A	Peroxiredoxin-like 2A	4.00864	3.96134	4.04902					4.56733
P42684	AALGAVPISGK	ABL2	Tyrosine-protein kinase ABL2					3.20845	3.36374		3.30077	3.192	3.56745
Q9NUP9	AALGEPVRLERDICRAIELLEK	LIN7C	Protein lin-7 homolog C	3.01892	3.4653
P35269	AALGPSSQNVTEYVVRVPK	GTF2F1	General transcription factor IIF subunit 1		2.17315
O00401	AALLDQIREGAQLK	WASL	Actin nucleation-promoting factor WASL			3.67739
Q96EV2	AALLEFEERERQHK	RBM33	RNA-binding protein 33						3.86069	4.16806	3.52817	4.66882	4.56797
P07814	AALLNQHYQVNFK	EPRS1	Bifunctional glutamate/proline--tRNA ligase	7.20888	6.31744
Q8WVV9	AALNGADIYAGCCTLK	HNRNPLL	Heterogeneous nuclear ribonucleoprotein L-like							4.13415	3.68897
Q7Z6Z7	AALPLTTSDTK	HUWE1	E3 ubiquitin-protein ligase HUWE1	4.64383	4.14321	3.88073	3.74223	3.59435	3.67813	3.88541	3.68202	3.77331	3.88499
Q03001	AALQLQLNTIK	DST	Dystonin	2.39574	2.44846	2.63162	2.53611	2.5633	2.5169	2.43216	2.45914	2.45482	2.4052
P62910	AALRPLVKPK	RPL32	60S ribosomal protein L32	7.39879	7.1799		6.18532	5.99031	6.84877	6.51052	6.86935	6.23437	6.24299
O75533	AALRQITDK	SF3B1	Splicing factor 3B subunit 1			2.58431
Q9Y678	AALRYAAVRTLNK	COPG1	Coatomer subunit gamma-1						2.40116	3.43895		3.33533	2.80726
P78527	AALSALESFLK	PRKDC	DNA-dependent protein kinase catalytic subunit	20.8529	13.5093	13.0613
Q04637	AALSEEELEK	EIF4G1	Eukaryotic translation initiation factor 4 gamma 1			3.20137
O43432	AALSEEELERKSK	EIF4G3	Eukaryotic translation initiation factor 4 gamma 3				2.80353	2.82767	2.58356		2.06073	2.85222	3.20337
Q14978	AALSLPAK	NOLC1	Nucleolar and coiled-body phosphoprotein 1						1.7609	1.56854	1.8299	1.64857
P61201	AALSSFQK	COPS2	COP9 signalosome complex subunit 2			5.02557	4.36732	5.39002	6.33186	5.80018			6.14602
P06744	AALTRDPQFQK	GPI	Glucose-6-phosphate isomerase	4.21633	4.11779		3.51289	3.91637	3.3768		3.52303
Q96KP4	AALTTLFK	CNDP2	Cytosolic non-specific dipeptidase		6.44506			5.99091	5.39546	5.93064			6.19529
Q9BPU6	AALVGGTTMIIGHVLPDK	DPYSL5	Dihydropyrimidinase-related protein 5		4.72185	4.48774
Q9BPU6	AALVGGTTMIIGHVLPDKETSLVDAYEK	DPYSL5	Dihydropyrimidinase-related protein 5	5.49562	5.6117	5.51984	4.65472	4.51802	4.69528	4.043	4.85083	5.89924	3.89537
Q6N022	AALVGIYGRK	TENM4	Teneurin-4			2.92323	3.40791	2.85654	3.42708	7.43874	3.40742	3.07132	5.98194
Q9NRN7	AAMAGRLMIRK	AASDHPPT	L-aminoadipate-semialdehyde dehydrogenase-phosphopantetheinyl transferase					2.65742	2.19651		1.95137	2.12077	2.24179
Q16891	AAMDNSEIAGEK	IMMT	MICOS complex subunit MIC60		6.24141	6.64174
Q9UPR0	AAMEFHEHLHSIGTK	PLCL2	Inactive phospholipase C-like protein 2						6.55215
P14923	AAMIVNQLSK	JUP	Junction plakoglobin				1.608	1.57127	1.68096	1.75972	1.6892	1.66219	1.6946
P07954	AAMPRIYELAAGGTAVGTGLNTRIGFAEK	FH	Fumarate hydratase, mitochondrial				24.6079				14.0738		13.2551
Q01082	AAMRETWLSENQRLVSQDNFGFDLPAVEAATKK	SPTBN1	Spectrin beta chain, non-erythrocytic 1					2.32875		2.32897
Q9P0K7	AAMTDAMVPRSSYEK	RAI14	Ankycorbin							3.14707	3.50851		3.18529
Q9Y4Y9	AANATTNPSQLLPLELVDK	LSM5	U6 snRNA-associated Sm-like protein LSm5	8.11436	7.4101
Q13449	AANEVSSADVK	LSAMP	Limbic system-associated membrane protein	3.99033	4.05033	3.97097
Q13449	AANEVSSADVKQVK	LSAMP	Limbic system-associated membrane protein				3.9156	3.89274	4.18077	3.8779	3.9548	3.49062	3.82674
P25787	AANGVVLATEK	PSMA2	Proteasome subunit alpha type-2	6.33642	6.44272	6.04139	6.65335	6.99936	6.57368	6.80975	6.64429	6.77347	6.61471
P25787	AANGVVLATEKK	PSMA2	Proteasome subunit alpha type-2				8.95223		5.99925
Q9Y4L1	AANSLEAFIFETQDK	HYOU1	Hypoxia up-regulated protein 1	6.95407	6.05055	5.08844	7.93765	5.90721	7.92713	5.0178	7.91722	8.48249	6.01943
Q9Y6E0	AANVLLSEHGEVK	STK24	Serine/threonine-protein kinase 24				3.81633	4.48299	3.87708	4.36104	3.14836	3.23513	3.83514
Q9P289	AANVLLSEQGDVK	STK26	Serine/threonine-protein kinase 26				3.23473		3.71558		3.51126	2.87184
Q9NXG2	AAPAQQTTQPGGGK	THUMPD1	THUMP domain-containing protein 1				4.53406	4.17519	4.70854	4.20353	3.96964		4.18286
Q9Y639	AAPDITGHK	NPTN	Neuroplastin	3.43449	5.56841	13.1962
P78318	AAPEEFRK	IGBP1	Immunoglobulin-binding protein 1			3.57623
Q96CS3	AAPEERDLTQEQTEK	FAF2	FAS-associated factor 2	5.32946	4.20703				3.64061		3.66431
Q92947	AAPEMVSLLK	GCDH	Glutaryl-CoA dehydrogenase, mitochondrial										12.2451
P16298	AAPEPARAAPPPPPPPPPPPGADRVVK	PPP3CB	Serine/threonine-protein phosphatase 2B catalytic subunit beta isoform		3.62836
Q16799	AAPGDPQDELLPLAGPGSQWLRHRGEGENEAVTPK	RTN1	Reticulon-1	1.92223				2.21405	1.96743		2.02911
P35658	AAPGPGPSTFSFVPPSK	NUP214	Nuclear pore complex protein Nup214						4.28559		4.50345
P39656	AAPGSQRYSQTGNYELAVALSRWVFK	DDOST	Dolichyl-diphosphooligosaccharide--protein glycosyltransferase 48 kDa subunit			3.66484
Q7L0J3	AAPILFASAALALGSSLALKLPETRGQVLQ	SV2A	Synaptic vesicle glycoprotein 2A			3.54977
Q9UBC2	AAPLIPLSQQIPTGNSLYESYYK	EPS15L1	Epidermal growth factor receptor substrate 15-like 1	3.72237	3.99673
Q9BRP4	AAPLRIQSDWAQALRK	PAAF1	Proteasomal ATPase-associated factor 1	1.82531			1.59741		2.5483	2.1895	2.34982		2.21573
Q5RI15	AAPPEPGEPEERK	COX20	Cytochrome c oxidase assembly protein COX20, mitochondrial	5.46627	4.40129
Q9HAF1	AAPPQIPDTRRELAELVK	MEAF6	Chromatin modification-related protein MEAF6					0.842779	0.77613	0.824432	0.771873	0.771133	0.803567
O75694	AAPQSPSVPK	NUP155	Nuclear pore complex protein Nup155					43.0505
Q9UBB4	AAPRPPPARLSGVMVPAPIQDLEALRALTALFK	ATXN10	Ataxin-10	1.02795	1.49933
Q15942	AAPRPSPAISVSVSAPAFYAPQK	ZYX	Zyxin	2.59488	2.74903
Q4VC31	AAPSGGVNCEEFAEFQELLK	MIX23	Protein MIX23		9.9744
O60331	AAPTEVLSMTAQPGPGHGK	PIP5K1C	Phosphatidylinositol 4-phosphate 5-kinase type-1 gamma				4.64025	4.56091	3.62876	4.70444	4.01899	4.45119	4.74192
O60925	AAPVDLELKK	PFDN1	Prefoldin subunit 1	4.94354	4.38876			3.09545	3.73938	3.04347	3.54985		3.41931
Q9H5Z1	AAPVGPVK	DHX35	Probable ATP-dependent RNA helicase DHX35							3.83739			4.09834
Q13144	AAPVVAPPGVVVSRANK	EIF2B5	Translation initiation factor eIF-2B subunit epsilon		4.4454		4.76548	4.65466	4.76641		4.86997		4.83863
O94856	AAPYWLDEPK	NFASC	Neurofascin	3.32437	3.47106	4.93117	3.8691		3.61693		3.51151	3.37959
P04075	AAQEEYVK	ALDOA	Fructose-bisphosphate aldolase A	4.53619	4.53085	4.43084
Q5T4S7	AAQFVDLLGYFSLK	UBR4	E3 ubiquitin-protein ligase UBR4	4.43127	4.55255	3.75228
P62826	AAQGEPQVQFK	RAN	GTP-binding nuclear protein Ran	8.43013	7.9516		6.55798	6.98702	6.97374	6.87559	6.55811		6.84713
Q9Y5J7	AAQIPESDQIK	TIMM9	Mitochondrial import inner membrane translocase subunit Tim9						10.1009
Q15075	AAQLATEIADIK	EEA1	Early endosome antigen 1									3.78172
P09622	AAQLGFK	DLD	Dihydrolipoyl dehydrogenase, mitochondrial	8.38081	7.94523	7.72772		5.98099	9.25978	8.17435	8.79144
Q96A26	AAQRHETLTSLNLEK	FAM162A	Protein FAM162A				8.51073	6.02431	8.7671	5.45157	5.3579	5.42037	6.66009
Q9Y3Y2	AAQSAPK	CHTOP	Chromatin target of PRMT1 protein						7.57752		7.39055
P45880	AARDIFNK	VDAC2	Voltage-dependent anion-selective channel protein 2	7.74244	7.82791	7.11822
P78371	AAREALLSSAVDHGSDEVK	CCT2	T-complex protein 1 subunit beta	6.71033	6.68418	6.42404	5.87737	5.35177	5.8749	5.23453	6.18339		5.60497
P78371	AAREALLSSAVDHGSDEVKFRQDLMNIAGTTLSSK	CCT2	T-complex protein 1 subunit beta					5.00401		4.2894			5.18123
Q9NQ88	AAREECPVFTPPGGETLDQVK	TIGAR	Fructose-2,6-bisphosphatase TIGAR			0.602692
P54136	AARETKILLDHEKEWK	RARS1	Arginine--tRNA ligase, cytoplasmic								7.98764
Q2M389	AARHLDSVLSDHTRNSAEGTEYFK	WASHC4	WASH complex subunit 4			3.54766
Q5TF21	AARLQINELSGK	MTCL3	Microtubule cross-linking factor 3				1.87267	0.38096	1.85493	0.992099	1.48241	2.54787	0.569611
Q9P2J5	AARNMSYQGFTK	LARS1	Leucine--tRNA ligase, cytoplasmic					6.62659				4.32879
Q9UHJ6	AARPITLGIDLGTTSVK	SHPK	Sedoheptulokinase				8.26108	8.54381	8.10465		10.5036		5.23954
Q14152	AARQSVYEEK	EIF3A	Eukaryotic translation initiation factor 3 subunit A	4.39037	3.79354	4.51279
Q9H910	AARSIPAGAEPGEK	JPT2	Jupiter microtubule associated homolog 2				3.73708	3.06592	3.7539	3.30842	3.69995	3.92084	3.6961
P08708	AARVIIEK	RPS17	40S ribosomal protein S17	8.16216		8.52225
Q13263	AASAAAASAAAASAASGSPGPGEGSAGGEK	TRIM28	Transcription intermediary factor 1-beta	5.42956			4.94527	5.25279	4.74795	5.267	4.86451		4.84119
Q9Y4F5	AASAAGVPLEASGEQVRLQRQIK	CEP170B	Centrosomal protein of 170 kDa protein B					1.39292	1.54218	1.70839	1.62254	1.88274
Q03252	AASAAREELK	LMNB2	Lamin-B2		10.7528
O75367	AASADSTTEGTPADGFTVLSTK	MACROH2A1	Core histone macro-H2A.1		9.64368
P14550	AASCVLLHTGQK	AKR1A1	Aldo-keto reductase family 1 member A1		8.10616		7.82496	7.73677	7.90465	7.80467	7.4644		7.82422
Q9Y4I1	AASELYTK	MYO5A	Unconventional myosin-Va				3.054	3.2843	2.85845	3.2956	3.01208		3.38158
O60716	AASGALRNLAVDARNK	CTNND1	Catenin delta-1	5.7435	5.17132	4.62155	4.47211	4.39769	4.85593	4.81698	4.19366	4.50724	4.15297
O60716	AASGALRNLAVDARNKELIGK	CTNND1	Catenin delta-1								5.16134	6.62807
Q9Y3B8	AASHRALDDISESIK	REXO2	Oligoribonuclease, mitochondrial			6.81928
O00192	AASHVLQTVWSYK	ARVCF	Splicing regulator ARVCF								3.07053
Q9Y5B9	AASITSEVFNK	SUPT16H	FACT complex subunit SPT16			3.49486	3.2289	3.14755	3.10123	3.29344	3.173	3.04106	3.25734
Q04637	AASLTEDRDRGRDAVK	EIF4G1	Eukaryotic translation initiation factor 4 gamma 1	3.6056	3.14877	3.10614		3.4255
Q9BY32	AASLVGK	ITPA	Inosine triphosphate pyrophosphatase				4.30148	4.13503	4.39529	4.12464	4.43419		4.17181
Q9BY32	AASLVGKK	ITPA	Inosine triphosphate pyrophosphatase				3.59841	3.25808	3.37179	3.20014	3.33908		3.61847
Q02880	AASNCGIVESILNWVK	TOP2B	DNA topoisomerase 2-beta			2.83224
P16870	AASQPGELK	CPE	Carboxypeptidase E	1.87146		2.07088
Q96N66	AASQPTSLAPEK	MBOAT7	Lysophospholipid acyltransferase 7			3.21523	3.05341	2.98707	2.96317	3.13396	3.25731	3.86259	3.3076
Q9UQB3	AASQVLNSMWQYRDLRSLYK	CTNND2	Catenin delta-2								3.03025
O14733	AASSLEQK	MAP2K7	Dual specificity mitogen-activated protein kinase kinase 7				2.71178		3.42096		3.3135
Q7Z6L0	AASSSEISEMK	PRRT2	Proline-rich transmembrane protein 2				4.25299		4.40582	4.25213	4.37775		4.35756
P41236	AASTASHRPIK	PPP1R2	Protein phosphatase inhibitor 2		3.16457
Q9BW30	AASTDMAGLEESFRK	TPPP3	Tubulin polymerization-promoting protein family member 3				3.9395	3.92035	3.7368	4.0148	3.51393		4.01069
Q13428	AASVPVKGSLGQGTAPVLPGK	TCOF1	Treacle protein								0.38648
O95470	AASYFGMK	SGPL1	Sphingosine-1-phosphate lyase 1						5.64195		5.5564
Q9Y3F4	AATAAADFTAK	STRAP	Serine-threonine kinase receptor-associated protein	3.21449	3.01518	2.97499	2.94775	2.96808	2.64286	2.9545	2.66016	2.91571	2.98456
Q15084	AATALKDVVK	PDIA6	Protein disulfide-isomerase A6				8.29452	7.92615	8.22663	8.34301	8.37601	7.93062	7.94147
Q02978	AATASAGAGGIDGKPRTSPK	SLC25A11	Mitochondrial 2-oxoglutarate/malate carrier protein	8.8681	7.9696		9.13403	6.36602	8.47198	6.53391	7.03001		6.78134
Q14141	AATDIARQVGEGCRTVPLAGHVGFDSLPDQLVNK	SEPTIN6	Septin-6	5.18983	5.01751			4.42931	5.72917	5.05673	5.59095		4.64369
P55263	AATFFGCIGIDK	ADK	Adenosine kinase				10.2693	9.08137	10.2814	8.87382	9.06861	9.72638	9.88697
Q9Y4I1	AATIIQK	MYO5A	Unconventional myosin-Va			3.35206
Q13423	AATITPFRK	NNT	NAD			6.37188	6.1354	6.63693	6.13348	6.84179	6.16391	6.65317	6.65732
Q13404	AATTGSGVKVPRNFRLLEELEEGQK	UBE2V1	Ubiquitin-conjugating enzyme E2 variant 1				4.38697		4.69326		4.40281
P36578	AAVAGKK	RPL4	Large ribosomal subunit protein uL4									4.83573
P22102	AAVAGLDK	GART	Trifunctional purine biosynthetic protein adenosine-3			4.41102
Q92614	AAVAQASRDLAQINDLQAQLEEANKEK	MYO18A	Unconventional myosin-XVIIIa	8.496	6.40538
O75152	AAVAVVPLVSEDK	ZC3H11A	Zinc finger CCCH domain-containing protein 11A				0.596714	1.03933	0.565138	0.983597	0.950314		0.836261
P11766	AAVAWEAGKPLSIEEIEVAPPK	ADH5	Alcohol dehydrogenase class-3	9.38972	9.0922	8.75748	8.68607	7.74475	8.80506	7.8872	8.39194	9.69861	7.86805
P17858	AAVDLEK	PFKL	ATP-dependent 6-phosphofructokinase, liver type				2.84166	2.92103	3.01833	3.19668	2.88649		3.10145
Q92599	AAVEALQSQALHATSQQPLRK	SEPTIN8	Septin-8				5.36737	5.04911	5.34711	5.47994	4.9986	5.64716
Q5VTR2	AAVEDSGTTVETIK	RNF20	E3 ubiquitin-protein ligase BRE1A				2.62938		2.78379		2.65046
Q01844	AAVEWFDGK	EWSR1	RNA-binding protein EWS	6.24259	6.04803	4.37184
Q01844	AAVEWFDGKDFQGSK	EWSR1	RNA-binding protein EWS				6.54364	6.14022	6.18736	6.54573	6.64433	6.27448	6.51392
Q01844	AAVEWFDGKDFQGSKLK	EWSR1	RNA-binding protein EWS					5.67257			5.36057		5.25348
Q13155	AAVFRSMNSALGK	AIMP2	Aminoacyl tRNA synthase complex-interacting multifunctional protein 2							4.18618	3.76624	5.00227	4.20248
P18206	AAVHLEGK	VCL	Vinculin	7.20842		6.87873
Q86V81	AAVHYDRSGRSLGTADVHFERK	ALYREF	THO complex subunit 4	13.0817		9.45228	13.3911	9.20063	13.1961	7.9894	16.403		12.9241
Q9BUT1	AAVIGLTK	BDH2	Dehydrogenase/reductase SDR family member 6								21.7267
Q2TAY7	AAVKDVEEEKFPTQLSRHIK	SMU1	WD40 repeat-containing protein SMU1					3.05837		3.44929	4.48908		3.86712
Q96KC2	AAVLIFANK	ARL5B	ADP-ribosylation factor-like protein 5B			2.35099
P12270	AAVLQQVLERTELNK	TPR	Nucleoprotein TPR	6.30452	5.14596
P35222	AAVMVHQLSK	CTNNB1	Catenin beta-1	2.65112	2.82761	2.55675	1.97837	2.12155	2.16125	1.98011	2.20776	2.26143	2.24706
O43301	AAVNGYSGSDTVGAGFTQAK	HSPA12A	Heat shock 70 kDa protein 12A	2.30228	3.00228	2.74555	3.65697		3.41567		4.05509
Q7L8L6	AAVPLGGFLCNVADK	FASTKD5	FAST kinase domain-containing protein 5, mitochondrial						2.24556	2.45859	2.43122	2.37875
P00558	AAVPSIK	PGK1	Phosphoglycerate kinase 1					5.87151	6.23014	6.04312	6.23278	6.04672	6.12942
Q9Y4G6	AAVPTVSDQAAAMQLSQCAK	TLN2	Talin-2								3.38386
Q15046	AAVQAAEVK	KARS1	Lysine--tRNA ligase				3.32563	3.62531	3.26419	3.53486	3.44957		4.17572
P35222	AAVSHWQQQSYLDSGIHSGATTTAPSLSGK	CTNNB1	Catenin beta-1	1.62818	1.99007	1.71142	1.33574		1.36088		1.3705	1.56235
P78346	AAVSTNCRAALLHGETRK	RPP30	Ribonuclease P protein subunit p30				5.69059	4.90839	6.09231		6.98447	6.90523
P24752	AAWEAGK	ACAT1	Acetyl-CoA acetyltransferase, mitochondrial		5.78479	5.09895
Q8NEY1	AAWEDPVEWVRDTLPWPSAQQDQSK	NAV1	Neuron navigator 1	1.52544	2.13092	2.13617
O15068	AAWVNEIRK	MCF2L	Guanine nucleotide exchange factor DBS						1.2411	1.25914	1.33661	1.56605	1.3531
O94967	AAYADLLTPLISK	WDR47	WD repeat-containing protein 47	3.39016	3.20533	3.1273	4.15324	3.60049	4.29902	3.53015	4.17121	3.08879	3.57732
Q92614	AAYLLGCSLEELSSAIFK	MYO18A	Unconventional myosin-XVIIIa	4.06858		4.67075
P78527	AAYLSDPRAPPCEYK	PRKDC	DNA-dependent protein kinase catalytic subunit		11.353	9.1248	12.012	10.708	11.2603	10.3362	11.0296	7.58464
Q8N163	AAYNPGQAVPWNAVK	CCAR2	Cell cycle and apoptosis regulator protein 2	4.7452	3.97264	4.48565	4.07408	3.79664	4.08427	3.96595	4.09871	4.03578	3.82422
P54136	AAYPDLENPPLLVTPSQQAK	RARS1	Arginine--tRNA ligase, cytoplasmic		7.11748	7.41258	10.293	10.0553	10.5581		7.85124	9.7197	10.9796
O95825	ACALSQINTK	CRYZL1	Quinone oxidoreductase-like protein 1				5.65866	6.36914	5.73734	6.11907	5.60681	5.56053	6.17208
P00558	ACANPAAGSVILLENLRFHVEEEGK	PGK1	Phosphoglycerate kinase 1	9.51835	6.96746	6.68946
P00558	ACANPAAGSVILLENLRFHVEEEGKGK	PGK1	Phosphoglycerate kinase 1	5.89771	5.99086	5.40102	4.7637	5.47236	4.84617	6.78041	5.6652	3.87191	4.27695
P36578	ACARPLISVYSEK	RPL4	60S ribosomal protein L4	8.70818	8.40055								8.00812
P36578	ACARPLISVYSEKGESSGK	RPL4	Large ribosomal subunit protein uL4				9.62377		8.15		7.61713
Q9C040	ACCVFIFQPNGK	TRIM2	Tripartite motif-containing protein 2				2.42784	3.50563	2.7081	2.98892	2.77055	3.90181	2.91088
Q9UPZ6	ACEAPQACQSYRWK	THSD7A	Thrombospondin type-1 domain-containing protein 7A [Cleaved into: Thrombospondin type-1 domain-containing protein 7A, soluble form]				3.47544	3.46579	3.33664		3.30236	3.60287	3.11865
Q92878	ACEIRDQITSK	RAD50	DNA repair protein RAD50				10.6203					10.4349
Q14847	ACFHCETCK	LASP1	LIM and SH3 domain protein 1	5.08331	5.05947	4.90092
P35658	ACFQVGTSEEMK	NUP214	Nuclear pore complex protein Nup214				9.8229		8.22819	8.72973	7.9597
P22234	ACGNFGIPCELRVTSAHK	PAICS	Bifunctional phosphoribosylaminoimidazole carboxylase/phosphoribosylaminoimidazole succinocarboxamide synthetase	10.7064	8.28422	8.2425
P22234	ACGNFGIPCELRVTSAHKGPDETLRIK	PAICS	Bifunctional phosphoribosylaminoimidazole carboxylase/phosphoribosylaminoimidazole succinocarboxamide synthetase					8.46085		8.74071			9.32365
Q13616	ACGRFINNNAVTK	CUL1	Cullin-1				2.51032	3.41966	3.36375	2.82722	3.25277		2.49512
P32121	ACGVDFEIRAFCAK	ARRB2	Beta-arrestin-2			3.04215
P49407	ACGVDYEVK	ARRB1	Beta-arrestin-1			0.563321	3.04424	3.08994	2.93273	2.95206	3.03815	3.01488	3.07805
P55010	ACGYRGMLDTHHK	EIF5	Eukaryotic translation initiation factor 5	2.83341		2.96598
P49327	ACLDTAVENMPSLK	FASN	Fatty acid synthase	3.57719	3.86746	6.13334	3.56912	3.64188	3.73522	3.32566	3.44162	3.42657	3.53795
P42356	ACLSALSEVK	PI4KA	Phosphatidylinositol 4-kinase alpha						4.21143		4.16109	4.14096
P09104	ACNCLLLK	ENO2	Gamma-enolase	3.75714	3.8549		3.69828	3.55348	3.57125	3.62404	3.75593	3.77035	3.51505
P13929	ACNCLLLK	ENO3	Beta-enolase			3.59052
P56159	ACNLDDICK	GFRA1	GDNF family receptor alpha-1		1.83379	1.57047	1.21819	1.4152	1.21689	1.47746	1.42851	1.39312	1.4562
P15927	ACPRPEGLNFQDLK	RPA2	Replication protein A 32 kDa subunit		4.49063	4.06447
P52272	ACQIFVRNLPFDFTWK	HNRNPM	Heterogeneous nuclear ribonucleoprotein M	9.26667	8.5764	8.23802
O96000	ACQQREGQNYQQNCIK	NDUFB10	NADH dehydrogenase [ubiquinone] 1 beta subcomplex subunit 10	10.4358	8.23527	9.59348
P61247	ACQSIYPLHDVFVRK	RPS3A	40S ribosomal protein S3a	10.1845	8.05974	7.84071	7.82349	8.52556	8.73511	8.88591	8.9824	8.99951	8.39525
Q9Y233	ACRDNLSQWEK	PDE10A	cAMP and cAMP-inhibited cGMP 3',5'-cyclic phosphodiesterase 10A							3.28252			5.18898
P49368	ACTILLRGASK	CCT3	T-complex protein 1 subunit gamma	7.00093	6.8908	5.82892	7.71201	7.60836	8.02148	7.46893	7.85808	7.26277	7.51062
P13637	ACVIHGTDLK	ATP1A3	Sodium/potassium-transporting ATPase subunit alpha-3	3.91118	3.97761	3.74634	3.39155	3.32451	3.30928	3.4756	3.24423	4.14933	3.78581
P13637	ACVIHGTDLKDFTSEQIDEILQNHTEIVFARTSPQQK	ATP1A3	Sodium/potassium-transporting ATPase subunit alpha-3				2.85472			3.03273			3.8057
P05023	ACVVHGSDLK	ATP1A1	Sodium/potassium-transporting ATPase subunit alpha-1	5.93159	6.59953
P50993	ACVVHGSDLK	ATP1A2	Sodium/potassium-transporting ATPase subunit alpha-2			6.46582
Q7LBC6	ADAAASPVGK	KDM3B	Lysine-specific demethylase 3B					1.71584	1.98014	2.00326	1.88017		2.01873
Q7Z7C8	ADAAATAGAGGSGTRSGSK	TAF8	Transcription initiation factor TFIID subunit 8				3.88466	3.84484	3.92392	3.75581	3.79373		3.88893
P22681	ADAAEFWRK	CBL	E3 ubiquitin-protein ligase CBL	3.77097	4.24448		4.07744	3.83685	3.9985	3.81893	3.76496	3.95385	3.758
Q13191	ADAAEFWRK	CBLB	E3 ubiquitin-protein ligase CBL-B			16.0139
Q96C86	ADAAPQLGK	DCPS	m7GpppX diphosphatase					4.898	4.24005
Q9H8Y8	ADAASSLTVDVTPPTAK	GORASP2	Golgi reassembly-stacking protein 2		4.27712
O94905	ADAECYTAMK	ERLIN2	Erlin-2				8.98148	7.9387	8.66862	8.69347	7.46804	8.83773	7.84161
O75477	ADAEYYAAHK	ERLIN1	Erlin-1	0.407948
Q14978	ADAGIRRVVPSDLYPLVLGFLRDNQLSEVANK	NOLC1	Nucleolar and coiled-body phosphoprotein 1	1.29453	1.53891
Q7Z2K8	ADAGPSGQGDSVSIGK	GPRIN1	G protein-regulated inducer of neurite outgrowth 1	3.20143		3.5422	3.85378	3.83638	3.85249	3.81091	3.85324	3.85075	3.83144
O94964	ADAVLGCSVK	MTCL2	Microtubule cross-linking factor 2										2.34819
P49411	ADAVQDSEMVELVELEIRELLTEFGYK	TUFM	Elongation factor Tu, mitochondrial		8.23151
O43747	ADCASGIFLAAEK	AP1G1	AP-1 complex subunit gamma-1			3.72928	3.97264	4.26344	3.71114		4.051	5.09284
Q6WCQ1	ADCDISRLKEQLK	MPRIP	Myosin phosphatase Rho-interacting protein					3.10408	3.73821		3.37142
Q99719	ADCLVPSEIRK	SEPTIN5	Septin-5	3.8907	3.52713	3.23683	3.47575	3.54133	3.25961	3.44276	3.32308	2.14755	3.4893
Q7Z392	ADCPHPIRFSK	TRAPPC11	Trafficking protein particle complex subunit 11						5.78804	5.56553	4.95252	5.31235
O14936	ADDDVLFEDVYELCEVIGK	CASK	Peripheral plasma membrane protein CASK		4.4874
P04075	ADDGRPFPQVIK	ALDOA	Fructose-bisphosphate aldolase A	5.06522	4.77446	4.46196	4.67251	4.23342	4.62221	4.37879	4.73803	3.72507	4.06165
P63241	ADDLDFETGDAGASATFPMQCSALRK	EIF5A	Eukaryotic translation initiation factor 5A-1	3.37897	3.53957		3.16218	3.00985	3.1661	3.264			2.67184
P62495	ADDPSAADRNVEIWK	ETF1	Eukaryotic peptide chain release factor subunit 1	4.82927	5.59756			4.9095					4.85478
Q00610	ADDPSSYMEVVQAANTSGNWEELVK	CLTC	Clathrin heavy chain 1		4.53674
P61764	ADDPTMGEGPDK	STXBP1	Syntaxin-binding protein 1	3.72473		3.42141
Q9Y2W2	ADDTSAATIEK	WBP11	WW domain-binding protein 11			0.743711
P62310	ADDVDQQQTTNTVEEPLDLIRLSLDERIYVK	LSM3	U6 snRNA-associated Sm-like protein LSm3	2.82085	3.82746
Q86SZ2	ADEALFLLLHNEMVSGVYK	TRAPPC6B	Trafficking protein particle complex subunit 6B	4.04315	3.92879
P49327	ADEASELACPTPK	FASN	Fatty acid synthase	3.97701	3.81902	3.35173	3.33593	3.60499	3.35445	3.50832	3.47606	3.47624	3.49519
Q9Y3C8	ADEATRRVVSEIPVLK	UFC1	Ubiquitin-fold modifier-conjugating enzyme 1	3.75355	3.7692
P48739	ADEDPALFQSVK	PITPNB	Phosphatidylinositol transfer protein beta isoform			1.57361	3.61948	2.934	3.40765	3.29749
P48739	ADEDPALFQSVKTK	PITPNB	Phosphatidylinositol transfer protein beta isoform				2.22112	2.29105	2.22113	2.48311	2.24918	2.82396	2.29107
P61970	ADEDPIMGFHQMFLLK	NUTF2	Nuclear transport factor 2	9.56663	6.46006	6.65386			9.82106		7.75357	6.7965	7.71265
Q13526	ADEEKLPPGWEK	PIN1	Peptidyl-prolyl cis-trans isomerase NIMA-interacting 1		5.85471		6.67331	5.13777	6.10005		6.22971		5.39938
O14737	ADEELEALRRQRLAELQAK	PDCD5	Programmed cell death protein 5	2.99478	3.06073
Q9BV19	ADEFIRANATNK	C1orf50	Uncharacterized protein C1orf50						3.22958	2.93987	2.22443	2.98564	2.71304
Q06830	ADEGISFRGLFIIDDK	PRDX1	Peroxiredoxin-1	34.0466	17.0578	18.2109
P13861	ADEHVIDQGDDGDNFYVIERGTYDILVTK	PRKAR2A	cAMP-dependent protein kinase type II-alpha regulatory subunit	7.5683	6.6072	6.24696
O94826	ADEMYDKCIDLEPDNATTYVHK	TOMM70	Mitochondrial import receptor subunit TOM70						5.79139	5.18109	6.51011	6.225	5.7528
O75643	ADEVLEILK	SNRNP200	U5 small nuclear ribonucleoprotein 200 kDa helicase	3.47123	3.31011	3.29502
P35580	ADEWLMK	MYH10	Myosin-10			5.18366			8.19354		8.72413	8.68106
P35579	ADEWLMK	MYH9	Myosin-9							7.9492			7.2454
Q8IXW5	ADFAGPSSAGRK	RPAP2	Putative RNA polymerase II subunit B1 CTD phosphatase RPAP2						0.96785	1.06664	0.870242		0.9909
P35580	ADFCIIHYAGK	MYH10	Myosin-10	9.96102	8.07528	7.76435	6.85404		6.56015		6.84356	7.86601
P35579	ADFCIIHYAGK	MYH9	Myosin-9					9.25102		8.39746			7.72414
P52907	ADFDDRVSDEEK	CAPZA1	F-actin-capping protein subunit alpha-1	6.06998	6.21922
Q15056	ADFDTYDDRAYSSFGGGRGSRGSAGGHGSRSQK	EIF4H	Eukaryotic translation initiation factor 4H		1.55308
O95573	ADFFEDENGQRWLCTGDIGEFEPDGCLK	ACSL3	Fatty acid CoA ligase Acsl3		3.06971
Q6FI81	ADFGISAGQFVAVVWDK	CIAPIN1	Anamorsin	3.45576	3.61923
Q9Y520	ADFIRESSEAQVQK	PRRC2C	Protein PRRC2C								1.04737	0.513462
O94805	ADFPTTVGLLAAEEGGGLELEGDKEK	ACTL6B	Actin-like protein 6B	2.41416	2.6366	2.69417
Q5HYJ3	ADFQYQESNLRTK	FAM76B	Protein FAM76B					2.78776	2.60512	2.19905	2.51133		2.09914
O14776	ADFRTLLK	TCERG1	Transcription elongation regulator 1		6.60311	6.21365	7.25801						5.54133
O14776	ADFRTLLKETK	TCERG1	Transcription elongation regulator 1						7.45684		6.40295
P62140	ADGELNVDSLITRLLEVRGCRPGK	PPP1CB	Serine/threonine-protein phosphatase PP1-beta catalytic subunit	3.51382	3.34982
P52788	ADGETILK	SMS	Spermine synthase			5.82885			5.60048		5.64641
O00232	ADGGSERADGRIVK	PSMD12	26S proteasome non-ATPase regulatory subunit 12	5.40085	5.33858		4.88495	5.13962	4.98853	5.0495	4.90606		5.1842
Q9NRF8	ADGILVPGGFGIRGTLGK	CTPS2	CTP synthase 2		4.93932	4.16899
Q9Y285	ADGQVAELLLRRLEASDGGLDSAELAAELGMEHQAVVGAVK	FARSA	Phenylalanine--tRNA ligase alpha subunit	5.78412	5.54678
Q8NEC7	ADGVGPPLTK	GSTCD	Glutathione S-transferase C-terminal domain-containing protein								2.63668
O14548	ADGVPVYLK	COX7A2L	Cytochrome c oxidase subunit 7A-related protein, mitochondrial			4.03009	4.59435		4.59435			3.53958
Q9H008	ADGYVDNLAEAVDLLLQHADK	LHPP	Phospholysine phosphohistidine inorganic pyrophosphate phosphatase	7.20937	5.76653	5.77321
Q9UFW8	ADHPAVRAFLSRHVK	CGGBP1	CGG triplet repeat-binding protein 1						1.1741	1.09619	1.14331	0.941	1.0882
Q99733	ADHSFSDGVPSDSVEAAK	NAP1L4	Nucleosome assembly protein 1-like 4	3.31204	3.3809		3.18987	3.25671	3.18812	3.19285	3.20912		3.28664
Q9UIA9	ADHVQSLAQLENLCK	XPO7	Exportin-7	4.50124	5.12306					4.61738
Q96JE9	ADIAVPLVFTK	MAP6	Microtubule-associated protein 6	3.22816	3.23746	3.0843
P62269	ADIDLTK	RPS18	40S ribosomal protein S18	9.29002	8.4449	7.81532						8.44376
Q92896	ADIFVDPVLHTACALDIK	GLG1	Golgi apparatus protein 1	1.72688	2.73981	2.67118
O00401	ADIGTPSNFQHIGHVGWDPNTGFDLNNLDPELK	WASL	Actin nucleation-promoting factor WASL		4.32886			3.88031		3.26955	3.37179		3.25527
P13637	ADIGVAMGIAGSDVSK	ATP1A3	Sodium/potassium-transporting ATPase subunit alpha-3				4.1366	4.04313	4.1679	3.91224	4.17013	4.20099	4.05395
P05023	ADIGVAMGIAGSDVSK	ATP1A1	Sodium/potassium-transporting ATPase subunit alpha-1			4.26427
O00170	ADIIARLREDGIQK	AIP	AH receptor-interacting protein	3.69309	3.92859
O14744	ADIIVSELLGSFADNELSPECLDGAQHFLK	PRMT5	Protein arginine N-methyltransferase 5	5.10361	6.91674	5.562
P36542	ADIKGPEDK	ATP5F1C	ATP synthase subunit gamma, mitochondrial			6.5617
Q9NUJ1	ADIQLLVYTIDDLIDK	ABHD10	Palmitoyl-protein thioesterase ABHD10, mitochondrial	7.63796	7.51308	7.38029
Q13740	ADIQMPFTCSVTYYGPSGQK	ALCAM	CD166 antigen							2.59313		2.79414	2.55173
P62280	ADIQTERAYQK	RPS11	40S ribosomal protein S11	8.65943	8.9024		9.37995	8.75896	9.3265	8.69117	9.17652		8.3337
P62280	ADIQTERAYQKQPTIFQNK	RPS11	Small ribosomal subunit protein uS17					9.99393	9.67142	9.84553			9.92557
Q9BY77	ADISLDELIRK	POLDIP3	Polymerase delta-interacting protein 3		1.94322
Q8IWQ3	ADIVHAFLSIPSLSHSVISQTSFRAEYK	BRSK2	Serine/threonine-protein kinase BRSK2	3.89106
Q8TDC3	ADIVHAFLSIPSLSHSVLSQTSFRAEYK	BRSK1	Serine/threonine-protein kinase BRSK1		3.86542	3.04487
O95747	ADIWSFGITAIELATGAAPYHK	OXSR1	Serine/threonine-protein kinase OSR1	6.14752	6.38247	6.58538
Q09028	ADKEAAFDDAVEERVINEEYK	RBBP4	Histone-binding protein RBBP4				2.42438	2.33434	2.45313
Q96A33	ADKNRARVEENFLK	CCDC47	PAT complex subunit CCDC47									5.15077
P63313	ADKPDMGEIASFDK	TMSB10	Thymosin beta-10	3.51466	3.48773		3.34527	3.43841	3.38444	3.32664	3.08296		3.34504
P63313	ADKPDMGEIASFDKAK	TMSB10	Thymosin beta-10				2.78887	3.12034	2.76888	3.14899	3.05284		3.23246
Q14204	ADLAAVEAK	DYNC1H1	Cytoplasmic dynein 1 heavy chain 1		5.01832	4.59282	4.15237	3.8105	4.2603	4.23461	4.29941	4.08567	4.34905
Q9H6Z4	ADLANEEKPAIAPPVFVFQK	RANBP3	Ran-binding protein 3	5.27614
Q13442	ADLARLAIIRK	PDAP1	28 kDa heat- and acid-stable phosphoprotein	3.48686	3.43186	3.28233	3.10091	3.85035	3.02178	3.27363	2.96961	3.60832	3.11555
P62070	ADLDHQRQVTQEEGQQLARQLK	RRAS2	Ras-related protein R-Ras2			8.59628
A5PKW4	ADLEAAQRLAK	PSD	PH and SEC7 domain-containing protein 1				1.76468	1.64402	1.7545	1.53065	1.46573	1.60588	1.53292
P61106	ADLEAQRDVTYEEAK	RAB14	Ras-related protein Rab-14	3.87946	3.92556	3.60061	3.54478	3.80637	3.55191		2.79692	3.75223	3.49795
P47755	ADLEEQLSDEEKVRIAAK	CAPZA2	F-actin-capping protein subunit alpha-2				3.8812		3.93655		4.09187
Q15031	ADLEGSLDSK	LARS2	Leucine--tRNA ligase, mitochondrial				5.94797				5.72778
P07900	ADLINNLGTIAK	HSP90AA1	Heat shock protein HSP 90-alpha	4.37104	4.44092		3.54236		3.5665		3.88408	3.72121
P08238	ADLINNLGTIAK	HSP90AB1	Heat shock protein HSP 90-beta					3.34565					3.31157
Q8N3C0	ADLIVTTPEK	ASCC3	Activating signal cointegrator 1 complex subunit 3						8.70855		8.02983	7.75266
Q96CV9	ADLLGIVSELQLK	OPTN	Optineurin	2.09511	2.81551	2.60883
P08195	ADLLLSTQPGREEGSPLELERLK	SLC3A2	4F2 cell-surface antigen heavy chain	5.78785	5.36926	5.10701	4.66379	4.88659	4.64348	4.73246	5.14815	4.81059	4.66904
P27816	ADLSLADALTEPSPDIEGEIK	MAP4	Microtubule-associated protein 4	2.49614	2.61227
P26639	ADMETLQRIYGISFPDPK	TARS1	Threonine--tRNA ligase 1, cytoplasmic				4.85486		5.28311		5.76316
P29144	ADNIEVFAQGHGIIQVDK	TPP2	Tripeptidyl-peptidase 2			7.11683
P05771	ADPAAGPPPSEGEESTVRFARK	PRKCB	Protein kinase C beta type	2.74894	2.98545		3.68371	3.27671	3.67339		3.68606
O60282	ADPAECSIK	KIF5C	Kinesin heavy chain isoform 5C				2.74947	2.68743	2.77525	2.68505	2.75048
Q9Y6E0	ADPEELFTK	STK24	Serine/threonine-protein kinase 24			3.87199	4.26953		4.23456		4.38376
Q99733	ADPFSFEGPEIVDCDGCTIDWK	NAP1L4	Nucleosome assembly protein 1-like 4	5.18074	4.80398	5.05306
Q9H115	ADPQEAINCLNAAIDIYTDMGRFTIAAK	NAPB	Beta-soluble NSF attachment protein			8.00918
O75347	ADPRVRQIK	TBCA	Tubulin-specific chaperone A	3.80572	3.86766			3.5519	3.178	3.51467	3.15447		3.5161
Q9UNF0	ADPSLNPEQLK	PACSIN2	Protein kinase C and casein kinase substrate in neurons protein 2		4.36185		3.69967	4.09586	4.41134	3.73758	4.7181	3.96634	3.62654
Q9UNF0	ADPSLNPEQLKK	PACSIN2	Protein kinase C and casein kinase substrate in neurons protein 2				3.88229	4.21086	4.33947	4.20346	4.95333	4.05253	4.32391
P51812	ADPSQFELLK	RPS6KA3	Ribosomal protein S6 kinase alpha-3	2.53778	2.9646	2.86077						2.41919
P31146	ADQCYEDVRVSQTTWDSGFCAVNPK	CORO1A	Coronin-1A	4.50967	4.6107	4.44976
Q14683	ADQDRLDLEERK	SMC1A	Structural maintenance of chromosomes protein 1A							3.31407	2.00978	2.71071	2.83747
Q96RL1	ADQGDGPEGSGRACSTVEGK	UIMC1	BRCA1-A complex subunit RAP80				1.62659		1.54436		1.61151
P0DP23	ADQLTEEQIAEFK	CALM1	Calmodulin-1	4.22036			4.21461	4.33836	4.34814	4.32081
P0DP25	ADQLTEEQIAEFK	CALM3	Calmodulin-3		4.34994
P0DP23	ADQLTEEQIAEFKEAFSLFDK	CALM1	Calmodulin-1	3.73548
P0DP25	ADQLTEEQIAEFKEAFSLFDK	CALM3	Calmodulin-3		4.13009
P0DP23	ADQLTEEQIAEFKEAFSLFDKDGDGTITTK	CALM1	Calmodulin-1	3.7498				2.43896		2.5245	2.50235		2.62484
P0DP25	ADQLTEEQIAEFKEAFSLFDKDGDGTITTK	CALM3	Calmodulin-3		4.36838
O43772	ADQPKPISPLK	SLC25A20	Mitochondrial carnitine/acylcarnitine carrier protein				15.5883		15.8652	9.98384	12.7735
Q9Y4G8	ADQQSRYIMISK	RAPGEF2	Rap guanine nucleotide exchange factor 2						6.8344
Q9H3Z4	ADQRQRSLSTSGESLYHVLGLDK	DNAJC5	DnaJ homolog subfamily C member 5				2.79897
P55809	ADRAGNVIFRK	OXCT1	Succinyl-CoA:3-ketoacid coenzyme A transferase 1, mitochondrial	5.33535	5.2035	5.50913	5.00775	4.20281	4.72498	4.33592	4.63187	2.39327	4.48379
P62873	ADRAGVLAGHDNRVSCLGVTDDGMAVATGSWDSFLK	GNB1	Guanine nucleotide-binding protein G(I)/G(S)/G(T) subunit beta-1	4.8124	4.94356	4.96622			6.80145	4.67478			5.20111
P62263	ADRDESSPYAAMLAAQDVAQRCK	RPS14	40S ribosomal protein S14				9.70508		10.9595	8.39048	6.75181		9.67141
Q9Y5B9	ADRESRYEEEEEQSRSMSRK	SUPT16H	FACT complex subunit SPT16			2.80436
Q00610	ADRTRVMEYINRLDNYDAPDIANIAISNELFEEAFAIFRK	CLTC	Clathrin heavy chain 1			3.83436
Q15424	ADSLLAVVK	SAFB	Scaffold attachment factor B1	2.78804	2.94735	2.83578	2.59203		2.6017
Q14151	ADSLLAVVK	SAFB2	Scaffold attachment factor B2					2.72849			2.52435	3.11755
Q96SB3	ADSRTGLHRGPGLPRAAGVPQVNSK	PPP1R9B	Neurabin-2					1.54		2.25783
Q96KP1	ADSTRNALNVLQRFK	EXOC2	Exocyst complex component 2			5.7931		4.37543		4.49486	4.61008		4.52277
Q8N163	ADSWVEK	CCAR2	Cell cycle and apoptosis regulator protein 2			3.70827
Q9NQ86	ADSYVLEYRK	TRIM36	E3 ubiquitin-protein ligase TRIM36				3.14996	3.18527	3.4468	3.48665	3.39179	3.42376	3.48809
Q9UHD8	ADTLTLEERVHFK	SEPTIN9	Septin-9	8.14651	7.28744				9.96438		4.86094	5.58694
Q15019	ADTLTLK	SEPTIN2	Septin-2		3.40972
Q15019	ADTLTLKERERLK	SEPTIN2	Septin-2	11.6676	11.0284	9.41056		9.13777	9.88396	8.71813	9.66747	8.89133	9.09864
Q15019	ADTLTLKERERLKK	SEPTIN2	Septin-2					10.4483		10.6031	10.3651		10.5211
Q16181	ADTLTPEECQQFK	SEPTIN7	Septin-7	5.86232	5.94568	5.03632	5.90115	5.65657	5.862	5.55974	6.10144		5.23096
Q16181	ADTLTPEECQQFKK	SEPTIN7	Septin-7			5.97324	4.47898	4.4849	4.4873	4.99986	4.77589	3.75002	4.65847
Q9UH03	ADTMTLEEK	SEPTIN3	Neuronal-specific septin-3	4.10183	4.16601	3.89829	3.84628	3.65886	3.34345	3.93749	4.14517	4.08286	3.7087
Q7Z417	ADTSSQGALVFLSK	NUFIP2	FMR1-interacting protein NUFIP2				1.18675	1.16014	1.18675	1.3043	1.27427	1.145	1.17169
P49792	ADVERYIASVQGSTPSPRQK	RANBP2	E3 SUMO-protein ligase RanBP2					3.39254	3.10401	2.63737	3.15439	3.34675	2.97889
Q86VP6	ADVFHAYLSLLK	CAND1	Cullin-associated NEDD8-dissociated protein 1	4.56438	4.89123	4.57566
P48723	ADVFHVLVIDLGGGTLDVSLLNK	HSPA13	Heat shock 70 kDa protein 13	3.04166	3.11371	2.97084
P17252	ADVFPGNDSTASQDVANRFARK	PRKCA	Protein kinase C alpha type	2.67502	2.78759			2.50904		2.51839			2.55881
P20020	ADVGFAMGIAGTDVAK	ATP2B1	Plasma membrane calcium-transporting ATPase 1	6.83074		5.89228
P29144	ADVIPVHYYLIPPPTK	TPP2	Tripeptidyl-peptidase 2		6.73473	6.07719
Q9Y5S9	ADVLDLHEAGGEDFAMDEDGDESIHK	RBM8A	RNA-binding protein 8A	1.57423	2.20229
Q9Y6E2	ADVLSEEAILK	BZW2	eIF5-mimic protein 1	4.61315	4.13382	4.16555						2.97639
Q13263	ADVQSIIGLQRFFETRMNEAFGDTK	TRIM28	Transcription intermediary factor 1-beta			7.54717
O75643	ADVTARSLQYEYK	SNRNP200	U5 small nuclear ribonucleoprotein 200 kDa helicase	1.93515	2.90962		2.67462		2.67422		2.66902
Q13813	ADVVESWIGEK	SPTAN1	Spectrin alpha chain, non-erythrocytic 1	3.75232	3.40985	3.18737
Q13813	ADVVESWIGEKENSLK	SPTAN1	Spectrin alpha chain, non-erythrocytic 1	3.34736	3.56465	4.17794	3.58361	4.35759	3.40814	4.10179	4.13238	3.84332	4.47145
Q13813	ADVVESWIGEKENSLKTDDYGRDLSSVQTLLTK	SPTAN1	Spectrin alpha chain, non-erythrocytic 1										2.4572
Q9NRG0	ADVVVGKDK	CHRAC1	Chromatin accessibility complex protein 1				4.24543		4.1439		3.99489
Q96RU3	ADYSSILQK	FNBP1	Formin-binding protein 1				2.92173	2.65158	2.55895	2.67969	2.49541	2.86121	2.51026
O43633	AEAAASALADADADLEERLK	CHMP2A	Charged multivesicular body protein 2a			0.251477
Q5T5Y3	AEAAPPLRPEHFAK	CAMSAP1	Calmodulin-regulated spectrin-associated protein 1				1.93139	1.93413	1.63736	1.8811	2.12275	2.01937	2.07293
Q8IZQ5	AEAAVVAVAEK	SELENOH	Selenoprotein H				4.10455	4.86408	4.33223	4.54564	4.20591	4.30374	4.52895
P46821	AEADAYIREK	MAP1B	Microtubule-associated protein 1B	2.32201	2.35172	2.22475	2.26566	2.31359	2.2641	2.37177	2.33561	2.3951	2.36441
Q16512	AEAENTSEVSTVLK	PKN1	Serine/threonine-protein kinase N1				2.48287		2.69163		2.48812
Q969T9	AEAGGGWEGSASYK	WBP2	WW domain-binding protein 2	1.84556	2.01588	1.86687	2.05614	1.88202	2.2171		1.94803	2.0637	1.80878
Q9Y4L1	AEAGPEGVAPAPEGEK	HYOU1	Hypoxia up-regulated protein 1	7.21874	6.83655	5.97918	6.2804	5.89134	6.32262	6.24967	6.2142	5.48149	5.96521
Q9Y4L1	AEAGPEGVAPAPEGEKK	HYOU1	Hypoxia up-regulated protein 1				6.06153	5.24558	5.93147	5.25801	5.7167	5.66666	5.36744
Q9UJZ1	AEAIRILAAALTQHNGDAAASLTVAEQYVSAFSK	STOML2	Stomatin-like protein 2, mitochondrial			9.32773
O75382	AEALAQISAAFEDLEQALQQRK	TRIM3	Tripartite motif-containing protein 3	5.40852	4.95583	4.89615
Q9NVT9	AEALASAIASTK	ARMC1	Armadillo repeat-containing protein 1				2.45648	2.74783	2.36869	2.73191	2.89562	2.8413	3.04367
Q86XZ4	AEAMEILLSRQK	SPATS2	Spermatogenesis-associated serine-rich protein 2						1.39825		1.16903
O43818	AEARAFEEDQVAGRLK	RRP9	U3 small nucleolar RNA-interacting protein 2			4.04355
Q9BUJ2	AECEILMMVGLPAAGK	HNRNPUL1	Heterogeneous nuclear ribonucleoprotein U-like protein 1				6.1259	6.26015	5.62515	6.60546	7.83719		6.76128
Q15257	AECLEKFPVIQHFK	PTPA	Serine/threonine-protein phosphatase 2A activator				6.14675	5.82333	6.62987		6.28969	6.25444	6.29699
O15031	AECPRAEEASHWLWSRSK	PLXNB2	Plexin-B2						5.54151		4.2859	4.76605
O94776	AECSIRLPK	MTA2	Metastasis-associated protein MTA2				3.46512	3.2304	3.59944	3.47563	3.81971	3.97782	3.51309
P17677	AEDAPAKEEPK	GAP43	Neuromodulin	5.26503	5.23519	5.30295
P17677	AEDAPAKEEPKQADVPAAVTAAAATTPAAEDAAAK	GAP43	Neuromodulin					4.90492		4.20844	4.92944		5.09932
O75695	AEDAQRVFREKAPDFLPLLNK	RP2	Protein XRP2							10.6083
P46821	AEDAREEEYEPEK	MAP1B	Microtubule-associated protein 1B	2.29802	2.33308	2.25048
P0DMV8	AEDEVQRERVSAK	HSPA1A	Heat shock 70 kDa protein 1A	3.67292	3.52434		3.03358		3.64315
P0DMV9	AEDEVQRERVSAK	HSPA1B	Heat shock 70 kDa protein 1B			3.52307
P29966	AEDGATPSPSNETPK	MARCKS	Myristoylated alanine-rich C-kinase substrate	7.97592	7.86341	7.83179	7.50193	7.12844	7.64442	7.71145	7.45024	7.21653	7.83401
P29966	AEDGATPSPSNETPKK	MARCKS	Myristoylated alanine-rich C-kinase substrate	9.56318	8.6639	9.73306	4.25139	8.05869		8.58387	5.36195		8.16099
P15880	AEDKEWMPVTK	RPS2	Small ribosomal subunit protein uS5				6.241	9.56282	6.1803	11.2713		8.09299	11.9745
Q7Z4V5	AEDKPSTDLSAPVNGEATSQK	HDGFL2	Hepatoma-derived growth factor-related protein 2	2.65012	3.07542	2.83158
Q9UNT1	AEDKTKPSELDQGK	RABL2B	Rab-like protein 2B						2.06786		1.92246
P14854	AEDMETKIK	COX6B1	Cytochrome c oxidase subunit 6B1				3.14941	3.19534	3.16354	3.13405	3.28182		3.27801
Q9Y6G9	AEDNFEDIITKPPVRK	DYNC1LI1	Cytoplasmic dynein 1 light intermediate chain 1	4.79756	4.93869	4.85774	5.42514	4.78803	5.49988	4.47225	4.60813	5.67827	4.33009
P04920	AEDRANVLRALLLK	SLC4A2	Anion exchange protein 2	5.48611
Q9BTZ2	AEDRERLVATAVK	DHRS4	Dehydrogenase/reductase SDR family member 4									6.71102
Q8WXD9	AEDVGTAQRLLQRPRPGK	CASKIN1	Caskin-1							2.66036			3.14789
O75116	AEDYDVVK	ROCK2	Rho-associated protein kinase 2							4.05331
P27824	AEEDEILNRSPRNRKPRRE	CANX	Calnexin		7.06917			6.20968		6.98647			7.0573
P11234	AEEDKIPLLVVGNK	RALB	Ras-related protein Ral-B	7.08615	5.47711	6.08147	5.03483	5.02144	5.79491	4.82858	4.94182	4.78404	5.45398
O00562	AEEDPRLYHSVK	PITPNM1	Membrane-associated phosphatidylinositol transfer protein 1						2.92626	2.88957	2.78501	2.37931	2.87266
Q14683	AEEDTQFNYHRK	SMC1A	Structural maintenance of chromosomes protein 1A	5.35412	3.9337	4.8747
P36543	AEEEFNIEK	ATP6V1E1	V-type proton ATPase subunit E 1	4.53994	4.55771	4.26986
P36543	AEEEFNIEKGRLVQTQRLK	ATP6V1E1	V-type proton ATPase subunit E 1				4.02421	3.83789	4.15263	3.97022	4.80107	4.23508	4.31832
Q14152	AEEERLRQEAK	EIF3A	Eukaryotic translation initiation factor 3 subunit A		4.21389	1.02937
P25398	AEEGIAAGGVMDVNTALQEVLK	RPS12	40S ribosomal protein S12	9.03433	7.70431
P61163	AEEHRGLLSIRYPMEHGIVK	ACTR1A	Alpha-centractin	4.90198		3.97742			3.95174	3.36531	3.49156		2.98492
P49588	AEEIANEMIEAAK	AARS1	Alanine--tRNA ligase, cytoplasmic	4.74497	4.60701	4.3396	4.15834	4.60488	4.22191	4.23992	4.19148	4.5811	4.35619
P62913	AEEILEK	RPL11	60S ribosomal protein L11	8.27199	7.46978	7.08612
P62913	AEEILEKGLK	RPL11	Large ribosomal subunit protein uL5				8.92141	7.61205	9.57908	7.2671	8.95615	8.86023	7.59701
Q04323	AEELAARQRVREK	UBXN1	UBX domain-containing protein 1	3.06214	3.18523	2.97974
Q86TU7	AEELFLWVPRK	SETD3	Actin-histidine N-methyltransferase							2.70794			3.74347
Q14257	AEELHYPLGERRSDYDREALLGVQEDVDEYVK	RCN2	Reticulocalbin-2	4.3173	4.62574	4.7698
O00429	AEELLAEEK	DNM1L	Dynamin-1-like protein	3.90595	3.83337	2.94678	4.00182		4.18059		4.02775
Q96TC7	AEELQPGFSK	RMDN3	Regulator of microtubule dynamics protein 3				4.93928	4.61024	4.40197	4.70282	4.64196	4.64553
O00299	AEEQPQVELFVK	CLIC1	Chloride intracellular channel protein 1	8.13512	6.91022		5.5611	6.24928	5.63322		5.31044		6.4558
Q9HCJ6	AEETEQMIEK	VAT1L	Synaptic vesicle membrane protein VAT-1 homolog-like	2.1809	1.8932
P11387	AEEVATFFAK	TOP1	DNA topoisomerase 1			3.87972
P46821	AEEVDVTK	MAP1B	Microtubule-associated protein 1B	2.44906	2.6213	2.28635
Q9BYN8	AEEVQAWAQRK	MRPS26	Small ribosomal subunit protein mS26			5.68706		6.20358	6.56597	5.555	6.46408	5.05948	5.92385
P11234	AEEWGVQYVETSAK	RALB	Ras-related protein Ral-B	5.4942		4.82181					5.21544	5.57261
Q9Y2W1	AEEYTEETEEREESTTGFDK	THRAP3	Thyroid hormone receptor-associated protein 3	3.27533	3.6132	3.38602
Q96B26	AEFAAPSTDAPDK	EXOSC8	Exosome complex component RRP43				7.28827		6.30476
Q9NWQ8	AEFAEYASVDRNK	PAG1	Phosphoprotein associated with glycosphingolipid-enriched microdomains 1			3.72073
Q9NQZ6	AEFEALESEERHLK	ZC4H2	Zinc finger C4H2 domain-containing protein			1.7754
Q9UHY7	AEFFADVVPAVRK	ENOPH1	Enolase-phosphatase E1	3.9714	4.9886	5.86689	4.5265	4.92876	4.32488	5.26174	4.53278		5.03373
P46821	AEFILPNGQEVDLPISYLTSVSSLIVWHPANPAEK	MAP1B	Microtubule-associated protein 1B	2.64375	2.78649	2.79894
P48729	AEFIVGGK	CSNK1A1	Casein kinase I isoform alpha	4.5665		5.56063	1.68226	1.82642	1.60315	1.85228	1.62572	1.47599	1.68172
P48729	AEFIVGGKYK	CSNK1A1	Casein kinase I isoform alpha								1.83735
Q6UN15	AEFTSPPSLFK	FIP1L1	Pre-mRNA 3'-end-processing factor FIP1			2.58586
Q05655	AEFWLDLQPQAK	PRKCD	Protein kinase C delta type							2.05504			2.05402
P80723	AEGAATEEEGTPK	BASP1	Brain acid soluble protein 1	6.07911	6.27934	5.85491
P80723	AEGAATEEEGTPKESEPQAAAEPAEAK	BASP1	Brain acid soluble protein 1	5.96356	5.9216	5.98561
Q92925	AEGDSAGTAGTPGGTPAGDK	SMARCD2	SWI/SNF-related matrix-associated actin-dependent regulator of chromatin subfamily D member 2				9.01034	8.05657	9.5528	8.33113	9.02397		8.38961
P67936	AEGDVAALNRRIQLVEEELDRAQERLATALQK	TPM4	Tropomyosin alpha-4 chain	8.50272	6.72719	6.73884
Q9Y586	AEGFNLLSK	MAB21L2	Protein mab-21-like 2			0.862549
Q96I24	AEGFVDALHRVRQIAAK	FUBP3	Far upstream element-binding protein 3						2.99813		3.14062	3.64317
P78559	AEGFYQK	MAP1A	Microtubule-associated protein 1A			1.98866
Q00839	AEGGGGGGRPGAPAAGDGK	HNRNPU	Heterogeneous nuclear ribonucleoprotein U	5.82868	5.4447
Q8NI27	AEGGYFGQIRNTK	THOC2	THO complex subunit 2						4.04375	4.38147	5.97176
Q9BX68	AEGLGDGYRLVINDGK	HINT2	Adenosine 5'-monophosphoramidase HINT2	14.2047		7.15156
P07311	AEGNTLISVDYEIFGK	ACYP1	Acylphosphatase-1	4.45095	4.04728
Q9Y6N7	AEGRPTPTIEWYK	ROBO1	Roundabout homolog 1	1.83773	2.36199	2.17675						2.17107
P07237	AEGSEIRLAK	P4HB	Protein disulfide-isomerase	9.69131	9.25491	8.4262	8.22012	7.30485	7.07134	7.32386	7.87406	6.36902
O14617	AEGTTYRDELLTK	AP3D1	AP-3 complex subunit delta-1	4.38135	4.16425	3.72896	4.31923	4.21265	4.27791	4.17698	4.30436	5.37029	4.10187
P20700	AEHDQLLLNYAK	LMNB1	Lamin-B1	15.9038	13.6766	12.3801	20.3847	10.2869	21.4309	11.3141	14.5559	4.55606	12.3872
P26639	AEHDSILAEK	TARS1	Threonine--tRNA ligase 1, cytoplasmic	5.13243	5.30277	5.18111
Q01082	AEHERELALRNELIRQEK	SPTBN1	Spectrin beta chain, non-erythrocytic 1	2.75441	2.95043	2.95176	2.05974	2.75338	2.11893		2.02645	2.58624	2.51362
O15020	AEHERELALRTELIRQEK	SPTBN2	Spectrin beta chain, non-erythrocytic 2	3.77541	4.52413	4.28169				4.99689			3.63053
Q14315	AEIAFEDRK	FLNC	Filamin-C		7.05401	28.9065
P12270	AEIARSNASLTNNQNLIQSLK	TPR	Nucleoprotein TPR	5.27062	4.6076	5.01682
Q01082	AEIDARNDSFTTCIELGK	SPTBN1	Spectrin beta chain, non-erythrocytic 1	3.30098	3.00825	2.95081	3.00162		2.63435		2.91415	3.0326
Q9Y6D5	AEIEKQRLGTAAPPK	ARFGEF2	Brefeldin A-inhibited guanine nucleotide-exchange protein 2						3.23503	4.05146	3.62566		3.76072
Q99805	AEIELFVNRLDSVESVLPYEYTAFDFCQASEGK	TM9SF2	Transmembrane 9 superfamily member 2	2.82843	2.84406
P16615	AEIGIAMGSGTAVAK	ATP2A2	Sarcoplasmic/endoplasmic reticulum calcium ATPase 2	2.54523	2.47045	2.48778	2.73776	3.45916	3.29183	2.51284	3.28304	3.41703	3.05894
Q13151	AEIIADK	HNRNPA0	Heterogeneous nuclear ribonucleoprotein A0	4.16412	4.21538	4.04642
Q9BRG1	AEIITVSDGRGVK	VPS25	Vacuolar protein-sorting-associated protein 25		5.18798	5.28935	5.09035	5.34755	4.84053	5.32137	4.50426	3.36847	5.0073
Q15276	AEILFLK	RABEP1	Rab GTPase-binding effector protein 1			3.10928
Q8ND24	AEILSLESRK	RNF214	RING finger protein 214				3.31966	3.61898	3.15421	3.65478	3.63304	3.04638	3.6323
Q8ND56	AEIRYEGILYTIDTENSTVALAK	LSM14A	Protein LSM14 homolog A		4.72237	4.58645
Q9UBF2	AEITLVATKPEK	COPG2	Coatomer subunit gamma-2	3.69488	3.55822	3.28113	3.18482		3.36561	4.06184	3.74113	3.15832	3.79379
Q9Y2W2	AEITRFVPTALRVRRENK	WBP11	WW domain-binding protein 11				1.98077	2.04683	1.98317			1.6822
Q7L014	AEITRLIK	DDX46	Probable ATP-dependent RNA helicase DDX46				3.95473	4.5004	4.089	4.47646	4.04612	3.93631	5.07349
Q99996	AEIVSASESRK	AKAP9	A-kinase anchor protein 9			1.18969
Q92953	AEKAPPGLNRK	KCNB2	Potassium voltage-gated channel subfamily B member 2				3.58854	3.78909	3.96044	3.95138	4.2761
Q14697	AEKDEPGAWEETFK	GANAB	Neutral alpha-glucosidase AB				8.98749		9.42575		9.93952	9.58948
Q9H2P0	AEKVPAVANYIMK	ADNP	Activity-dependent neuroprotector homeobox protein						1.51747	1.17647	1.21125	1.4101
Q9H3S7	AELAEVRREWAK	PTPN23	Tyrosine-protein phosphatase non-receptor type 23			6.68394		4.82315	4.53456	4.07105	4.78802		6.05618
Q9H2G2	AELANIERECLNNK	SLK	STE20-like serine/threonine-protein kinase			0.168291
O94880	AELARSTRPQAWVPREK	PHF14	PHD finger protein 14										2.37962
Q12797	AELDAAEKLRK	ASPH	Aspartyl/asparaginyl beta-hydroxylase						9.17354		7.98165
Q8WXF1	AELDGTILK	PSPC1	Paraspeckle component 1	5.74326	5.44752	5.45753	5.2583		4.73392	5.04651	4.67101	4.57641	5.16272
P07741	AELEIQK	APRT	Adenine phosphoribosyltransferase	8.63442	8.79694	9.20137	12.599	11.7486	11.3666	12.0287	12.288	12.5823	11.5009
Q16204	AELEQHLEQEQEFQVNK	CCDC6	Coiled-coil domain-containing protein 6	4.25169	3.93153
Q15276	AELERIKVEK	RABEP1	Rab GTPase-binding effector protein 1					3.05579	3.20366	3.64933	3.20366	4.06567
Q16543	AELERLQAEAQQLRK	CDC37	Hsp90 co-chaperone Cdc37	4.1975	4.07624	3.83209	3.38551	3.50726		3.29558	3.68668	3.96199	3.73067
Q01082	AELFTQSCADLDK	SPTBN1	Spectrin beta chain, non-erythrocytic 1	2.78542	2.89301	2.74538
Q9BYT8	AELGALPDDFIDSLEK	NLN	Neurolysin, mitochondrial	5.09913	5.11629	5.28137
Q13907	AELGIPLEEVPPEEINYLTRIHYK	IDI1	Isopentenyl-diphosphate Delta-isomerase 1	4.15857	4.24626	4.28623
Q9UQE7	AELGTDLLSQLSLEDQK	SMC3	Structural maintenance of chromosomes protein 3		0.616519	0.499473		2.56242		2.663			2.55607
O15212	AELIQKK	PFDN6	Prefoldin subunit 6				3.60356	4.4276	3.59769	4.03988	3.60738		3.92324
P38435	AELISGPRQDSRIGK	GGCX	Vitamin K-dependent gamma-carboxylase										2.2235
Q9HB71	AELLDNEKPAAVVAPITTGYTVK	CACYBP	Calcyclin-binding protein	3.55232	3.67847	3.59031	3.64487	3.26146	3.63839	3.34034	3.27045	3.58018	3.34083
Q8WUA4	AELLLLK	GTF3C2	General transcription factor 3C polypeptide 2			12.9913
Q75T13	AELLPTIK	PGAP1	GPI inositol-deacylase			3.89182
Q12981	AELLQGGDLLRQRK	BNIP1	Vesicle transport protein SEC20						4.4851		3.75549	3.43036
Q86UU1	AELLRSIAK	PHLDB1	Pleckstrin homology-like domain family B member 1				2.77268	2.18842	2.68328		2.55796		2.11794
P05455	AELMEISEDKTK	SSB	Lupus La protein	3.16166	3.72767	3.91486	6.10455	7.38122	5.83259		6.1754	6.7167	5.96504
Q13435	AELQLPPPPPPGHYGAWAAQELQAK	SF3B2	Splicing factor 3B subunit 2			2.13806	2.98227			2.64383	2.6446
Q8IZP0	AELQMLLEEEIPSGK	ABI1	Abl interactor 1					5.10456		4.37361
Q08379	AELQTALAHTQHAARQK	GOLGA2	Golgin subfamily A member 2				2.17759	2.49922	1.89956	2.32993	2.06582	2.27259	2.45148
P43034	AELREHEHVVECISWAPESSYSSISEATGSETK	PAFAH1B1	Platelet-activating factor acetylhydrolase IB subunit beta					3.51859		3.71014			3.45327
P30153	AELRQYFRNLCSDDTPMVRRAAASK	PPP2R1A	Serine/threonine-protein phosphatase 2A 65 kDa regulatory subunit A alpha isoform					3.57206					2.8829
P38117	AELRVLVAVK	ETFB	Electron transfer flavoprotein subunit beta		12.6867
P45974	AELSEEALLSVLPTIRVPK	USP5	Ubiquitin carboxyl-terminal hydrolase 5		5.56092
Q03001	AELSRQLEGILK	DST	Dystonin				3.02303		2.62151	2.68086	2.84394
Q04323	AELTALESLIEMGFPRGRAEK	UBXN1	UBX domain-containing protein 1	2.13972	2.60547
Q9BPU6	AEMETLVREK	DPYSL5	Dihydropyrimidinase-related protein 5	5.5076	5.30788	3.48523	2.5525		3.34841		4.52504	4.61444	5.22091
P61601	AEMLEIVQAIYK	NCALD	Neurocalcin-delta		4.45136		5.00504	4.13373	4.89552	4.2463			4.30216
P43358	AEMLERVIK	MAGEA4	Melanoma-associated antigen 4			3.41422	4.21343	4.39463	4.26769	4.1608	4.25816	4.88938	4.14674
Q9UHD9	AENGESSGPPRPSRGPAAAQGSAAAPAEPK	UBQLN2	Ubiquilin-2	1.5338
Q8NFP4	AENGVGVPAIK	MDGA1	MAM domain-containing glycosylphosphatidylinositol anchor protein 1			5.64189	5.01586	5.47576	5.05202	4.967	5.17145	5.99259	4.95673
P48634	AENKGNDPNVSLVPK	PRRC2A	Protein PRRC2A								3.45098
Q7KZI7	AENLLLDADMNIK	MARK2	Serine/threonine-protein kinase MARK2									3.37378
Q15404	AENNPWVTPIADQFQLGVSHVFEYIRSETYK	RSU1	Ras suppressor protein 1			2.55635
Q08211	AENNSEVGASGYGVPGPTWDRGANLK	DHX9	ATP-dependent RNA helicase A	4.68231	4.46444	4.45667	4.67462	4.66891	4.68525	4.15328	4.93322	4.3914	4.28947
Q15042	AENPQCLLGDFVTEFFK	RAB3GAP1	Rab3 GTPase-activating protein catalytic subunit		3.52685
O00505	AENPSLENHRIK	KPNA3	Importin subunit alpha-4		2.77762		2.4736	2.53522	2.03274	2.47633	2.57518		2.59729
P42704	AENQPIRDVLK	LRPPRC	Leucine-rich PPR motif-containing protein, mitochondrial	5.05667	4.79025	5.09395	5.57394		5.55041	5.74108	6.03897	5.89026	5.92565
P51572	AENQVLAMRK	BCAP31	B-cell receptor-associated protein 31	3.99447	3.44633	7.31981	2.41214	3.18718	2.29194	3.75913	3.14207		2.80454
Q96T17	AENSAALGKPTAGTTDAGEAAK	MAP7D2	MAP7 domain-containing protein 2				0.80511		0.862568	0.860065	0.846307		0.90255
P46459	AENSSLNLIGK	NSF	Vesicle-fusing ATPase	7.53952	6.61903		3.50582	3.24555	3.39086	3.359	3.42263	3.64817	3.46128
P46459	AENSSLNLIGKAK	NSF	Vesicle-fusing ATPase				2.85768	3.24106	2.87607	3.05477	2.87616	2.66199	3.19862
Q6PCE3	AENTEGDLNSNLLHAPYHTGDPQLDTAIGQWLRWDK	PGM2L1	Glucose 1,6-bisphosphate synthase		1.64925
Q6PCE3	AENTEGDLNSNLLHAPYHTGDPQLDTAIGQWLRWDKNPK	PGM2L1	Glucose 1,6-bisphosphate synthase		2.54923
P14649	AEPAVPQAPQK	MYL6B	Myosin light chain 6B				4.86409	4.4822	4.51541	4.83038	4.88802	4.48481	5.31669
P61088	AEPDESNARYFHVVIAGPQDSPFEGGTFK	UBE2N	Ubiquitin-conjugating enzyme E2 N	4.40124	4.8392	4.58311	2.8013	3.57308	3.85421		2.98975	3.20038	3.16678
Q7Z2K8	AEPEILGK	GPRIN1	G protein-regulated inducer of neurite outgrowth 1			3.8072	2.89297		2.90723
Q7Z2K8	AEPLAVGK	GPRIN1	G protein-regulated inducer of neurite outgrowth 1	5.23405		3.98231
Q7Z2K8	AEPLAVGKEDPVSK	GPRIN1	G protein-regulated inducer of neurite outgrowth 1								3.47171
Q7Z2K8	AEPLAVGKEDPVSKGK	GPRIN1	G protein-regulated inducer of neurite outgrowth 1					3.64382		3.78998	3.97189		3.5661
Q9UHD1	AEPMQWASLELPAAK	CHORDC1	Cysteine and histidine-rich domain-containing protein 1				4.95703	4.76311	4.35613	4.65435	3.78788	4.84666	4.62243
P80723	AEPPKAPEQEQAAPGPAAGGEAPK	BASP1	Brain acid soluble protein 1	6.48	6.54316	6.44126	7.80066	6.88498	8.27803	6.91564	7.31567	7.29379	7.19121
Q12906	AEPPQAMNALMRLNQLKPGLQYK	ILF3	Interleukin enhancer-binding factor 3				7.54506	5.55423	6.36631		5.88185	5.89133
Q9ULU8	AEPQELLQLDGYTVDYTDPQPGLEGGRAFFNAVK	CADPS	Calcium-dependent secretion activator 1		4.2286
Q04760	AEPQPPSGGLTDEAALSCCSDADPSTK	GLO1	Lactoylglutathione lyase				7.22415	5.64087	6.57162		7.37628		5.45254
P10636	AEPRQEFEVMEDHAGTYGLGDRK	MAPT	Microtubule-associated protein tau	2.29696	3.41955		3.29837	3.05725	3.47325	2.89948	3.28287		3.32353
O95197	AEPSAATQSHSISSSSFGAEPSAPGGGGSPGACPALGTK	RTN3	Reticulon-3	2.57513	2.88978						2.09852
Q9NRR5	AEPSGAETRPPIRVTVK	UBQLN4	Ubiquilin-4	3.50809	3.52911			3.79464	3.76578	3.65592	4.2325		3.86174
Q86YP4	AEPTAAPHPVLK	GATAD2A	Transcriptional repressor p66-alpha				2.11067	1.77374	2.13906	2.11566	2.1423		2.12255
P09874	AEPVEVVAPRGK	PARP1	Poly [ADP-ribose] polymerase 1	6.23951	5.40598	3.72715	5.40568	5.47536	4.96732	5.74427	5.64672	5.49947	6.36394
Q8IWA4	AEPVSPLK	MFN1	Mitofusin-1					3.65373	3.10512	3.63629	3.11752		3.63156
Q7Z2K8	AEPVSSTEASSLGQK	GPRIN1	G protein-regulated inducer of neurite outgrowth 1	3.62151	5.00978	4.12276	3.343	3.47129	3.1234	3.444	3.77366	3.98002	3.42186
P52565	AEQEPTAEQLAQIAAENEEDEHSVNYKPPAQK	ARHGDIA	Rho GDP-dissociation inhibitor 1	6.07727	6.56519		5.79114	5.89843	5.85963	5.59258	5.77219
Q6P2Q9	AEQERQHNYLK	PRPF8	Pre-mRNA-processing-splicing factor 8	3.34832	3.29597	2.95262
O60229	AEQFLSGVDAWCK	KALRN	Kalirin				6.18673	3.99107	3.70643	4.14232	4.59195	3.26493
Q02218	AEQFYCGDTEGK	OGDH	2-oxoglutarate dehydrogenase complex component E1		7.21437		8.26916	7.8498	8.16558	7.94027	8.49325	7.18766	8.10238
Q02218	AEQFYCGDTEGKK	OGDH	2-oxoglutarate dehydrogenase complex component E1				11.4059	7.50747	11.9736	7.21823	8.14379	10.4412	8.0788
Q9UJZ1	AEQINQAAGEASAVLAK	STOML2	Stomatin-like protein 2, mitochondrial		10.4935							7.23529
Q9NQ29	AEQLGAEGNVDESQK	LUC7L	Putative RNA-binding protein Luc7-like 1	2.67562	2.7803	2.77308
O15541	AEQLSPGK	RNF113A	E3 ubiquitin-protein ligase RNF113A						2.03222		2.03477
P12081	AERAALEELVK	HARS1	Histidine--tRNA ligase, cytoplasmic	5.04894	4.37003
P22102	AERAGIPTRVINHK	GART	Trifunctional purine biosynthetic protein adenosine-3				4.79734		4.20797		4.12019
Q9BUQ8	AEREAEALK	DDX23	Probable ATP-dependent RNA helicase DDX23			3.8207
P15311	AERELSEQIQRALQLEEERK	EZR	Ezrin		7.07138	7.23443
Q9NVI7	AERENADIIREQIRLK	ATAD3A	ATPase family AAA domain-containing protein 3A									13.1069
Q5T9A4	AERENADIIREQIRLK	ATAD3B	ATPase family AAA domain-containing protein 3B			16.6021
Q6NYC8	AERERLSQMPAWK	PPP1R18	Phostensin							2.20949		3.5357
Q5VZL5	AEREVESGPRKRFEQK	ZMYM4	Zinc finger MYM-type protein 4									1.85492
P13984	AERGELDLTGAK	GTF2F2	General transcription factor IIF subunit 2		2.60492		2.38562	2.49817	2.40356		2.4144		2.53453
Q9P265	AERGLEPSPAAVAALPPEVRAQLAELELELSEGDITQK	DIP2B	Disco-interacting protein 2 homolog B		3.42463
P25787	AERGYSFSLTTFSPSGK	PSMA2	Proteasome subunit alpha type-2	7.29955	6.71998		6.54278	5.67347	6.60282	6.04478	6.84818		6.07224
Q14204	AERPDVDEK	DYNC1H1	Cytoplasmic dynein 1 heavy chain 1	4.93148	4.76322	3.08689
Q8TB36	AERQEEQRGSPPLRAEGK	GDAP1	Ganglioside-induced differentiation-associated protein 1	4.68778			5.65861	3.92832	4.59855	5.24545	4.79665		4.11392
Q08629	AERSACTDKELRNLASRLK	SPOCK1	Testican-1						2.02306		2.35798	2.13237	2.00219
Q9Y383	AERVHELNEEIGK	LUC7L2	Putative RNA-binding protein Luc7-like 2	4.74487	4.15019	4.43176	4.36241	4.00982	4.303	4.1996	4.48476		3.93797
Q9NQC3	AESAVIVANPREEIIVK	RTN4	Reticulon-4	2.09978	2.26558	2.0684				1.90679
Q9NQC3	AESAVIVANPREEIIVKNKDEEEK	RTN4	Reticulon-4					1.59876		1.64189	1.60294
O60869	AESDWDTVTVLRK	EDF1	Endothelial differentiation-related factor 1	1.08795	1.30576		1.17731	1.16633	1.77949	1.1704	1.11311		1.1436
Q9C0H9	AESEELEVQKPQVK	SRCIN1	SRC kinase signaling inhibitor 1			2.02025
P13798	AESFFQTK	APEH	Acylamino-acid-releasing enzyme		3.21476	5.23986	5.46879	4.9091	5.61273	4.8703	5.31188	5.64371	5.01354
Q8TDW7	AESGQQLFSVVTLK	FAT3	Protocadherin Fat 3				2.21056	1.75999	2.24586		2.10986	2.43282	1.90629
Q8TAT6	AESIIIRVQSPDGVK	NPLOC4	Nuclear protein localization protein 4 homolog	4.18944	4.46213		4.22137	4.49162	4.05689	4.1728	4.00071		4.35271
Q14683	AESLIGVYPEQGDCVISK	SMC1A	Structural maintenance of chromosomes protein 1A				3.56873	3.43587	2.6774	3.36779	3.49859	3.86961
P46459	AESLQVTRGDFLASLENDIKPAFGTNQEDYASYIMNGIIK	NSF	Vesicle-fusing ATPase	3.84555	4.2906	2.91859
O95427	AESMFTNAVQILEQFK	PIGN	GPI ethanolamine phosphate transferase 1							5.91893
P12270	AESQLLECK	TPR	Nucleoprotein TPR				5.04244	6.20568	5.60695	5.74908	5.7783	5.54088	4.35138
Q9NZI7	AESSDGIHIILK	UBP1	Upstream-binding protein 1										5.86709
O75054	AESSNNVRLSISRASDTEAGK	IGSF3	Immunoglobulin superfamily member 3								3.69285	3.68792
Q13098	AESTPEIAEQRGERDSQTQAILTK	GPS1	COP9 signalosome complex subunit 1	6.14988	4.69477
Q96K76	AESVAAPITVRAYLNQTVTEFK	USP47	Ubiquitin carboxyl-terminal hydrolase 47				2.36286		2.32387	2.13928			2.08099
Q9BWS9	AESVVLEHRSYCSAK	CHID1	Chitinase domain-containing protein 1				4.40641	4.40006	5.09844	6.1819	4.57357	4.4587	5.73708
Q12788	AETAAGVGRFK	TBL3	Transducin beta-like protein 3				3.99467	4.38557	4.53074	4.21695	4.36251		4.45973
O43707	AETAANRICK	ACTN4	Alpha-actinin-4	9.66352	8.04912
P12814	AETAANRICK	ACTN1	Alpha-actinin-1			7.50912
P46821	AETEEAEEPEEDGEEHVCVSASK	MAP1B	Microtubule-associated protein 1B	2.46262	2.63305	2.57785
Q9UKY7	AETEERSLDNFFAK	CDV3	Protein CDV3 homolog	3.78274	3.5895
Q6P995	AETEERVSMVK	FAM171B	Protein FAM171B									2.57209
O14994	AETIRNLRK	SYN3	Synapsin-3		2.50281	0.491551
Q7Z2K8	AETKLPGQEGAAAPGEAGAVCLK	GPRIN1	G protein-regulated inducer of neurite outgrowth 1		6.34382
Q3SY77	AETLALK	UGT3A2	UDP-glucuronosyltransferase 3A2									3.13303
Q08945	AETLEFNDVYQEVK	SSRP1	FACT complex subunit SSRP1					4.13048		4.21778			4.20711
O75334	AETLPEVEAELAQRIAALTK	PPFIA2	Liprin-alpha-2		3.90921	4.29108
Q15424	AETLSGLGDSGAAGAAALSSASSETGTRRLSDLRVIDLRAELRK	SAFB	Scaffold attachment factor B1		3.66363
Q12800	AETNDSYHIILK	TFCP2	Alpha-globin transcription factor CP2				2.15994
Q8TBC4	AEVAAEFLNDRVPNCNVVPHFNK	UBA3	NEDD8-activating enzyme E1 catalytic subunit			0.387931
P40227	AEVARAQAALAVNISAARGLQDVLRTNLGPK	CCT6A	T-complex protein 1 subunit zeta		6.40904	8.10574
Q14204	AEVDMDTDAPQVSHKPGGEPK	DYNC1H1	Cytoplasmic dynein 1 heavy chain 1	3.58412	3.63445	3.2114	3.17474	3.41472	3.20622	3.45522	3.4378	3.39826	3.43339
Q8TF09	AEVEETLK	DYNLRB2	Dynein light chain roadblock-type 2					2.82763		2.69027
Q9NP97	AEVEETLK	DYNLRB1	Dynein light chain roadblock-type 1						2.5592		2.599		2.62
Q00839	AEVEGKDLPEHAVLK	HNRNPU	Heterogeneous nuclear ribonucleoprotein U				9.6966	7.03272	9.10209	7.35776	8.62972	7.71832	8.47009
Q7L5D6	AEVEVADELLENLAK	GET4	Golgi to ER traffic protein 4 homolog	5.08581	4.71996	5.01257
Q96DZ5	AEVGDQVLVAGQK	CLIP3	CAP-Gly domain-containing linker protein 3				0.236694		0.72299	1.06088	0.363523	0.361363	1.00999
Q96FC7	AEVIAGRMLK	PHYHIPL	Phytanoyl-CoA hydroxylase-interacting protein-like	3.4009	3.50413	3.66373	2.87183		2.93839	3.47731	3.18071	2.50764	3.50675
Q15393	AEVIMNYHVGETVLSLQK	SF3B3	Splicing factor 3B subunit 3		4.38922	3.92278
P09622	AEVITCDVLLVCIGRRPFTK	DLD	Dihydrolipoyl dehydrogenase, mitochondrial	9.57764	7.59557	8.80498	7.64802		7.04128	2.9578	5.22601	6.11159
Q7L1Q6	AEVLSEEPILK	BZW1	eIF5-mimic protein 2	2.79661	2.59775	2.38899	2.21419	2.08606	2.21522	2.18885	2.37466	2.03025	2.04934
P05165	AEVNTIPGFDGVVK	PCCA	Propionyl-CoA carboxylase alpha chain, mitochondrial			16.0668
Q9P2K5	AEVPGATGGDSPHLQPAEPPGEPRREPHPAEAEK	MYEF2	Myelin expression factor 2	6.20737	5.51592	4.87872
P40429	AEVQVLVLDGRGHLLGRLAAIVAK	RPL13A	60S ribosomal protein L13a	12.6421	7.56651
Q969H8	AEVRGAEIEYAMAYSK	MYDGF	Myeloid-derived growth factor			3.36415						5.51786
Q96CN4	AEVRLLK	EVI5L	EVI5-like protein			1.70395
P11413	AEVRLQFHDVAGDIFHQQCK	G6PD	Glucose-6-phosphate 1-dehydrogenase	9.1019
Q8IVF2	AEVTAPDVK	AHNAK2	Protein AHNAK2						0.936969		0.549195
Q9H008	AEVVGKPSPEFFK	LHPP	Phospholysine phosphohistidine inorganic pyrophosphate phosphatase				5.9422	6.92228	6.04242		6.26343	6.94217	6.65591
Q9UL54	AEWLLRQK	TAOK2	Serine/threonine-protein kinase TAO2							2.39659	2.42614		2.4806
Q8IW35	AEWLYSQGK	CEP97	Centrosomal protein of 97 kDa						2.75676	2.63106	2.67929	3.00235	2.8426
P13591	AEWRAVGEEVWHSK	NCAM1	Neural cell adhesion molecule 1					5.56247			3.68893	5.48214
Q9UQ16	AEYAEFLHCK	DNM3	Dynamin-3		2.89626	2.50495
Q9UQ16	AEYAEFLHCKGK	DNM3	Dynamin-3				1.83507	1.52566	1.93749	1.89334	1.91909		2.10988
Q8IU85	AEYEFDSPYWDDISDSAK	CAMK1D	Calcium/calmodulin-dependent protein kinase type 1D			4.97069
Q15121	AEYGTLLQDLTNNITLEDLEQLK	PEA15	Astrocytic phosphoprotein PEA-15	3.0668	2.54802					2.71017
Q01081	AEYLASIFGTEKDK	U2AF1	Splicing factor U2AF 35 kDa subunit	7.96529	7.67392						9.94718
Q15008	AEYLCRIGDK	PSMD6	26S proteasome non-ATPase regulatory subunit 6					9.07832
Q15008	AEYLCRIGDKEGALTAFRK	PSMD6	26S proteasome non-ATPase regulatory subunit 6				10.7658	10.1196	11.7549	6.67791	10.2194	8.72926	6.73587
P98194	AEYPFSSEQK	ATP2C1	Calcium-transporting ATPase type 2C member 1			5.3773	2.05804	2.13422	2.06111	2.13048	2.0788	2.07118
Q14331	AEYSYVK	FRG1	Protein FRG1					2.31262	2.29361	2.38803
P30084	AFAAGADIK	ECHS1	Enoyl-CoA hydratase, mitochondrial	9.25281	8.70058	7.47398	6.87953	7.39276	8.03811	7.58996	8.48125	5.88241	7.349
P35241	AFAAQEDLEK	RDX	Radixin	4.39251			5.5482		4.84833			4.76055
P35241	AFAAQEDLEKTKEELK	RDX	Radixin					7.47826		7.23247	9.16438		7.57636
Q9H000	AFAFQASQDK	MKRN2	E3 ubiquitin-protein ligase makorin-2							1.89589		1.37565
P22102	AFAHITGGGLLENIPRVLPEK	GART	Trifunctional purine biosynthetic protein adenosine-3	4.16596	4.56782	4.67458
Q9ULP9	AFAIRLFSRK	TBC1D24	TBC1 domain family member 24		4.14001	3.52626
Q9H2U2	AFALEVIK	PPA2	Inorganic pyrophosphatase 2, mitochondrial	11.7796	8.95261	9.48295
P57721	AFAMIAYK	PCBP3	Poly									2.62975
Q15366	AFAMIIDK	PCBP2	Poly(rC)-binding protein 2	5.09842	4.84716	4.49056	3.84431	3.58255	4.07377	3.68816	4.01364	4.20118	3.90558
O43175	AFANLRK	PHGDH	D-3-phosphoglycerate dehydrogenase	13.0722	11.8849		10.9788	10.5839	10.869	10.8972	11.0026		10.6364
P52747	AFATGYGLK	ZNF143	Zinc finger protein 143						1.49171		1.49171
P49407	AFCAENLEEK	ARRB1	Beta-arrestin-1				2.55947		1.60328		2.63714	2.15705
Q684P5	AFCDDAVGLRFNPVLYPK	RAP1GAP2	Rap1 GTPase-activating protein 2								3.29901
P54577	AFCEPGNVENNGVLSFIK	YARS1	Tyrosine--tRNA ligase, cytoplasmic		2.34176
Q15149	AFCGFEDPRTK	PLEC	Plectin								4.82163
O43847	AFDCPETEYPVK	NRDC	Nardilysin				1.83517		1.58635	1.84715	1.78854	1.72418
Q7Z460	AFDDVPVVQIYSSRDLEESINK	CLASP1	CLIP-associating protein 1	4.6941	4.34488	4.6567
O60271	AFDFLSEETEASLASRREQK	SPAG9	C-Jun-amino-terminal kinase-interacting protein 4						1.822		1.95061	2.24229
O96000	AFDLIVDRPVTLVREFIERQHAK	NDUFB10	NADH dehydrogenase [ubiquinone] 1 beta subcomplex subunit 10			9.84285
Q5T7P8	AFDLPAK	SYT6	Synaptotagmin-6							2.17903
Q9UL15	AFDLRQNHSILK	BAG5	BAG family molecular chaperone regulator 5						3.68187				3.73845
P62316	AFDRHCNMVLENVK	SNRPD2	Small nuclear ribonucleoprotein Sm D2	17.1896					8.00442	6.82753	7.60109	8.79018
P53396	AFDSGIIPMEFVNK	ACLY	ATP-citrate synthase	3.48166	3.46047	3.23689	4.18319	3.36535	4.07306	4.52001	3.61579	3.3849	3.24274
P49327	AFDTAGNGYCRSEGVVAVLLTK	FASN	Fatty acid synthase	2.85576		2.77949
O75937	AFEAVDK	DNAJC8	DnaJ homolog subfamily C member 8			5.5468
O75937	AFEAVDKAYK	DNAJC8	DnaJ homolog subfamily C member 8				1.96803	2.043	1.74425	2.05707	1.83975		1.99151
P42892	AFEESLSTLK	ECE1	Endothelin-converting enzyme 1							1.78715	1.40057
P25788	AFELELSWVGELTNGRHEIVPK	PSMA3	Proteasome subunit alpha type-3	6.40807	6.44443	8.86953
P11766	AFELMHSGK	ADH5	Alcohol dehydrogenase class-3	8.60182	7.68845	7.85073	9.09912	7.85579	8.88952	7.77227	7.96073		8.11781
P05937	AFELYDQDGNGYIDENELDALLK	CALB1	Calbindin	2.72812	3.61123
O95470	AFEPYLEILEVYSTK	SGPL1	Sphingosine-1-phosphate lyase 1	5.84563	5.52163	5.55927
P53041	AFERAIAGDEHK	PPP5C	Serine/threonine-protein phosphatase 5				4.25634		4.05365	3.81931	3.60527		3.00284
P29120	AFEYGVK	PCSK1	Neuroendocrine convertase 1				0.818161	0.761971	0.563043	0.772332	0.650104	0.731414	0.745042
P55786	AFFESHPAPSAERTIQQCCENILLNAAWLK	NPEPPS	Puromycin-sensitive aminopeptidase		5.67378		3.50217		3.47252		3.70815		4.63228
P51659	AFFSGRLK	HSD17B4	Peroxisomal multifunctional enzyme type 2				3.23518	3.88711	3.16321	3.78906	3.39892	3.43814	3.81222
Q15813	AFGNEWK	TBCE	Tubulin-specific chaperone E				5.68027						4.8356
Q9NW07	AFGQASSLTK	ZNF358	Zinc finger protein 358				2.09785	1.9719	2.06733	2.10256	2.17674	2.27623	2.18454
Q8N428	AFGSVATRIEQRK	GALNT16	Polypeptide N-acetylgalactosaminyltransferase 16							1.6129		2.32573
Q9BTV5	AFGVGVAYRSLGRFEQLGK	FSD1	Fibronectin type III and SPRY domain-containing protein 1							6.74702			6.56432
Q2M1K9	AFHAIILLEK	ZNF423	Zinc finger protein 423								1.62027
P49336	AFHLLQK	CDK8	Cyclin-dependent kinase 8						2.13101		1.93252	1.86674
Q9H3P7	AFHPTYEEK	ACBD3	Golgi resident protein GCP60		3.28179
Q9H3P7	AFHPTYEEKLK	ACBD3	Golgi resident protein GCP60							2.95349		2.39851	2.83094
Q9UIJ7	AFIDQGK	AK3	GTP:AMP phosphotransferase AK3, mitochondrial			9.89717
Q9Y4I1	AFIIQHFADK	MYO5A	Unconventional myosin-Va	3.74894	3.42021	7.70223	2.9726	3.18927	2.94314	3.14149	3.01918	3.01892	3.19301
Q9HAB8	AFIISFK	PPCS	Phosphopantothenate--cysteine ligase									4.77728
Q8IYI6	AFIRQNASFLYETVLPVVEK	EXOC8	Exocyst complex component 8		3.49544							3.16914
Q14008	AFISNVK	CKAP5	Cytoskeleton-associated protein 5	2.57202	2.64743	2.57561			2.71072	2.57966	2.35193	2.5234	2.57907
O43752	AFITSTRQVVRDMK	STX6	Syntaxin-6						1.78923		2.06383	1.66076
P05388	AFLADPSAFVAAAPVAAATTAAPAAAAAPAK	RPLP0	60S acidic ribosomal protein P0	5.91365	5.74907	5.52995	6.89851	6.18227	6.80892	5.5609	5.74121		6.17135
Q9UPN3	AFLAELEQNSPK	MACF1	Microtubule-actin cross-linking factor 1, isoforms 1/2/3/4/5			3.94448	3.05818	3.14323	3.11145	3.24492	3.11868	3.38578	3.10057
Q9Y6M9	AFLASGPYLTHQQK	NDUFB9	NADH dehydrogenase [ubiquinone] 1 beta subcomplex subunit 9	11.0501	8.52013		7.2915	10.2022	7.0592	8.31695	7.52974		8.65299
P09211	AFLASPEYVNLPINGNGK	GSTP1	Glutathione S-transferase P		7.03789
P09211	AFLASPEYVNLPINGNGKQ	GSTP1	Glutathione S-transferase P	9.74342	9.51718	9.59653
Q12931	AFLDALQNQAEASSK	TRAP1	Heat shock protein 75 kDa, mitochondrial			6.02885
Q13009	AFLDAQNPK	TIAM1	Rho guanine nucleotide exchange factor TIAM1						2.85212	3.83812	2.60177
P78344	AFLDNGPK	EIF4G2	Eukaryotic translation initiation factor 4 gamma 2				2.9501	3.00881	2.85052	3.45838	3.04711	2.81674	3.38362
Q9UEE9	AFLDRVDHRQFEIERDLRLSK	CFDP1	Craniofacial development protein 1							1.05347			1.0877
O15294	AFLDSLPDVK	OGT	UDP-N-acetylglucosamine--peptide N-acetylglucosaminyltransferase 110 kDa subunit	2.33233	3.14501	2.87253
Q9NXG2	AFLEDMKK	THUMPD1	THUMP domain-containing protein 1										2.96242
P53041	AFLEENNLDYIIRSHEVK	PPP5C	Serine/threonine-protein phosphatase 5	6.37264	5.24726	9.31557
Q9ULK5	AFLERYLAAGPTIQYHK	VANGL2	Vang-like protein 2				3.38295
Q9HB90	AFLFDVVSK	RRAGC	Ras-related GTP-binding protein C			4.60499
Q96JM3	AFLLESLLK	CHAMP1	Chromosome alignment-maintaining phosphoprotein 1			2.73626
Q8NBQ5	AFLPAMTK	HSD17B11	Estradiol 17-beta-dehydrogenase 11						9.99315	9.52107	9.79135		9.44044
O60493	AFLRQLPFRGDDGIFDDNFIEERK	SNX3	Sorting nexin-3	1.62481	1.91459		2.70126	2.65287	2.68859		2.64089		2.6314
P61026	AFLTLAEDILRK	RAB10	Ras-related protein Rab-10	4.52099	4.68907	4.37595
Q5T4S7	AFMAVCIETAK	UBR4	E3 ubiquitin-protein ligase UBR4						4.10509		3.92078
Q7Z7A4	AFMEKPPAGK	PXK	PX domain-containing protein kinase-like protein						2.01824	2.64744	2.57514		2.54196
P39023	AFMGPLK	RPL3	60S ribosomal protein L3	9.23724	8.73333	8.56598		8.81754	9.20118	8.77811	9.29582	8.86666	8.46417
P39023	AFMGPLKK	RPL3	Large ribosomal subunit protein uL3						9.92028	8.99324	9.40712	9.54135
Q00610	AFMTADLPNELIELLEK	CLTC	Clathrin heavy chain 1	5.45467	5.10539	5.04528
O95983	AFMVTDEDIRK	MBD3	Methyl-CpG-binding domain protein 3						2.74671	2.20708	2.35786		2.13391
Q16531	AFNIRLEELHVIDVK	DDB1	DNA damage-binding protein 1			2.60231							1.89325
Q6ZTA4	AFNSSGVGPYSK	TRIM67	Tripartite motif-containing protein 67				0.80477	1.43359		1.35526	1.25648	1.52024	1.22508
Q14194	AFPEHLYQRVK	CRMP1	Dihydropyrimidinase-related protein 1	6.15858	5.99578	5.5781	5.54339	5.48076	5.52236	5.40067	5.75947	5.66343	6.04941
P15586	AFQNVFAPRNK	GNS	N-acetylglucosamine-6-sulfatase	9.23956	8.1727	13.8252	8.68044	7.45464	8.55694	7.94422	9.44468	8.77363	8.26701
O43426	AFQSHLK	SYNJ1	Synaptojanin-1	0.794896	2.05249
P30048	AFQYVETHGEVCPANWTPDSPTIKPSPAASK	PRDX3	Thioredoxin-dependent peroxide reductase, mitochondrial	8.17245	8.50944	7.61707	9.05978	9.16383	7.99188	7.59584	7.15164		7.9182
P56270	AFRDVYHLNRHK	MAZ	Myc-associated zinc finger protein	1.43384	2.44775		3.03554	2.8275		2.61181	2.75173
O94813	AFRGAVDIK	SLIT2	Slit homolog 2 protein									2.11274
P54687	AFRGVDNK	BCAT1	Branched-chain-amino-acid aminotransferase, cytosolic	5.7655
P36578	AFRNIPGITLLNVSK	RPL4	60S ribosomal protein L4	11.2797	8.75786	8.33706	7.99037		7.98359		8.69795	7.61781
Q05086	AFRRGFHMVTNESPLK	UBE3A	Ubiquitin-protein ligase E3A						3.80811		3.9032	1.6732
Q9NW82	AFRSLQPCECHQIK	WDR70	WD repeat-containing protein 70								3.31244	2.76651
Q92558	AFRSSTIQDQQLFDRK	WASF1	Actin-binding protein WASF1		3.3459	3.64272	3.32358	3.81981	3.15974	4.08656	3.21182	2.95518	3.81291
Q9Y6E2	AFSETEQTK	BZW2	eIF5-mimic protein 1			3.56449
Q9UPN3	AFSIDIIRHK	MACF1	Microtubule-actin cross-linking factor 1, isoforms 1/2/3/4/5						4.44532		3.92944	2.85752
O60506	AFSQFGK	SYNCRIP	Heterogeneous nuclear ribonucleoprotein Q	7.88632	8.79591	7.50668		7.46096	2.98369	7.92045	6.88867	6.47451	8.26405
Q14839	AFSQFVRPLIAAK	CHD4	Chromodomain-helicase-DNA-binding protein 4	1.22419	1.97672	1.76949
P17029	AFSQSSDLTK	ZKSCAN1	Zinc finger protein with KRAB and SCAN domains 1						1.46627	1.5637	1.10806
Q86XL3	AFSTREDAEK	ANKLE2	Ankyrin repeat and LEM domain-containing protein 2			1.84391
P11279	AFSVNIFK	LAMP1	Lysosome-associated membrane glycoprotein 1	6.10351	5.7361	5.0927
Q9UN86	AFSWASVTSK	G3BP2	Ras GTPase-activating protein-binding protein 2	1.96013	2.40363	1.86413	1.88415	1.97901	1.78879	2.00331	1.88516	1.78086	2.07174
O60641	AFSYRQMAFDFARVK	SNAP91	Clathrin coat assembly protein AP180			4.40876		3.75992	3.79382	3.1371	3.92051	3.44321	3.49265
Q96DA2	AFTDLTRDIYELVK	RAB39B	Ras-related protein Rab-39B						2.58728		2.5861	2.82797
O60925	AFTELQAK	PFDN1	Prefoldin subunit 1	3.98965		4.10153	3.88623	3.97206	3.9099	3.52893	2.98915	3.61701	3.53663
P11310	AFTGFIVEADTPGIQIGRK	ACADM	Medium-chain specific acyl-CoA dehydrogenase, mitochondrial		11.6581	11.3275	12.4278		13.5201		11.0213	11.9548
P31939	AFTHTAQYDEAISDYFRK	ATIC	Bifunctional purine biosynthesis protein ATIC	13.3538	8.74934	8.92281					12.0374
P22102	AFTKPEEACSFILSADFPALVVK	GART	Trifunctional purine biosynthetic protein adenosine-3			7.52992				5.3712	4.90604		5.78829
P09543	AFTLTISALFVTPK	CNP	2',3'-cyclic-nucleotide 3'-phosphodiesterase			5.12156
P12955	AFTPFSGPK	PEPD	Xaa-Pro dipeptidase	3.61457	3.10357	2.1795	3.93866	4.41821	3.95152	4.43154	4.07518	4.37242
Q9UEG4	AFTQSTNLIK	ZNF629	Zinc finger protein 629							1.40632	1.30392		1.41889
Q8IYS2	AFTSTLEK	KIAA2013	Uncharacterized protein KIAA2013						3.55628		3.6253
P15880	AFVAIGDYNGHVGLGVK	RPS2	40S ribosomal protein S2	12.3858	11.8829	8.1641
Q07021	AFVDFLSDEIK	C1QBP	Complement component 1 Q subcomponent-binding protein, mitochondrial	12.1619	11.1349	11.0787
Q07021	AFVDFLSDEIKEERK	C1QBP	Complement component 1 Q subcomponent-binding protein, mitochondrial		8.81868					12.0512
Q01968	AFVDFNEGEIK	OCRL	Inositol polyphosphate 5-phosphatase OCRL		3.51202	3.81779
Q12979	AFVDNYK	ABR	Active breakpoint cluster region-related protein			3.17273	2.38715	2.81493	2.3343		2.56053	2.61815	2.62202
Q9HD26	AFVDVDLLLGEIDPDQADITYEGRQK	GOPC	Golgi-associated PDZ and coiled-coil motif-containing protein	2.10141	3.26149	2.53105
P48147	AFVEAQNK	PREP	Prolyl endopeptidase	7.94735		6.81797
O95394	AFVELTK	PGM3	Phosphoacetylglucosamine mutase		8.41915							10.5696
Q9P2G1	AFVENNPAIK	ANKIB1	Ankyrin repeat and IBR domain-containing protein 1						2.97604		2.78186	2.92737
Q9NRW7	AFVENYPQFK	VPS45	Vacuolar protein sorting-associated protein 45				3.21471	2.52753	2.66785	2.86616	2.74134	2.93555	2.86059
Q9NRW7	AFVENYPQFKK	VPS45	Vacuolar protein sorting-associated protein 45							2.8175			3.30822
P11216	AFVPRTVMIGGK	PYGB	Glycogen phosphorylase, brain form	5.36109		5.45389	4.91458	6.45736	7.43927	5.3022	9.40943	6.51674	5.9745
Q9H2B2	AFVVNIK	SYT4	Synaptotagmin-4			8.44222						3.63074
P0DMV8	AFYPEEISSMVLTK	HSPA1A	Heat shock 70 kDa protein 1A	3.402	3.26388		3.11908	3.18262	3.07991	3.31531	3.02818	2.54232	3.16912
P0DMV9	AFYPEEISSMVLTK	HSPA1B	Heat shock 70 kDa protein 1B			3.27051
P09497	AFYQQPDADIIGYVASEEAFVK	CLTB	Clathrin light chain B	2.83517	2.66804	2.94864
Q8IWW6	AFYVPAQYVKEVTRK	ARHGAP12	Rho GTPase-activating protein 12										1.73069
P09104	AGAAERELPLYRHIAQLAGNSDLILPVPAFNVINGGSHAGNK	ENO2	Gamma-enolase	3.17042	3.61167	3.53338
Q01518	AGAAPYVQAFDSLLAGPVAEYLK	CAP1	Adenylyl cyclase-associated protein 1	5.99441	5.91143	5.8212
P78371	AGADEERAETARLTSFIGAIAIGDLVK	CCT2	T-complex protein 1 subunit beta	6.16906	6.64877	6.5342	9.46263			9.90974	9.62683
Q9UPT8	AGADGGTPTDRYNSYNRPRPK	ZC3H4	Zinc finger CCCH domain-containing protein 4					2.68393		2.22712
P05141	AGAEREFRGLGDCLVK	SLC25A5	ADP/ATP translocase 2	10.1033	9.22112	8.6561
P40926	AGAGSATLSMAYAGARFVFSLVDAMNGK	MDH2	Malate dehydrogenase, mitochondrial			9.33364
P04406	AGAHLQGGAK	GAPDH	Glyceraldehyde-3-phosphate dehydrogenase					7.19261		8.06309	7.53712	6.59869	7.63338
Q9Y4G6	AGALQVCPTDSYTK	TLN2	Talin-2				4.16864		3.5215		3.34592	3.36538
P78362	AGAPPPSGSAVSTAPQQKPIGK	SRPK2	SRSF protein kinase 2			2.03545	2.61059	2.34152	2.65745	2.45655	2.48196	2.61121	2.21161
Q9Y6G9	AGATSEGVLANFFNSLLSK	DYNC1LI1	Cytoplasmic dynein 1 light intermediate chain 1	3.4001	3.5384	2.84401
Q02643	AGAVFLK	GHRHR	Growth hormone-releasing hormone receptor									4.69424
Q9HCM2	AGAVLGRTLGVHPDDDLLFTVFSK	PLXNA4	Plexin-A4							2.19629
Q13555	AGAYDFPSPEWDTVTPEAK	CAMK2G	Calcium/calmodulin-dependent protein kinase type II subunit gamma	3.53271	3.57318
Q13557	AGAYDFPSPEWDTVTPEAK	CAMK2D	Calcium/calmodulin-dependent protein kinase type II subunit delta			3.60657
Q6IN85	AGCDEIWEK	PPP4R3A	Serine/threonine-protein phosphatase 4 regulatory subunit 3A									3.08515
O43396	AGCECLNESDEHGFDNCLRK	TXNL1	Thioredoxin-like protein 1	3.62672	3.52798	3.28238	3.16047	2.80822	3.12175	2.83171	2.77653	2.9824	2.91321
Q8WY54	AGCIPEEK	PPM1E	Protein phosphatase 1E						3.8714		3.34021
Q16836	AGDEFVEK	HADH	Hydroxyacyl-coenzyme A dehydrogenase, mitochondrial			16.1519
O75037	AGDGNEAIGALIQNYIREIEELRTK	KIF21B	Kinesin-like protein KIF21B	2.67583	2.59975	2.48845
P12956	AGDLRDTGIFLDLMHLK	XRCC6	X-ray repair cross-complementing protein 6	8.20773	7.03961	6.23683						4.14781
Q9Y3E1	AGDLVFAK	HDGFL3	Hepatoma-derived growth factor-related protein 3	5.98275	5.97874	5.55931	5.0862	5.27841	5.2257	5.1813	5.25623	5.59579	5.35004
P17980	AGDREVQRTMLELLNQLDGFQPNTQVK	PSMC3	26S proteasome regulatory subunit 6A		4.83496
Q86X55	AGDTLSGTCLLIANK	CARM1	Histone-arginine methyltransferase CARM1	3.03476	3.34176		3.65623	4.02395	3.53959	3.81504	3.74315	4.12141	3.93264
P11766	AGDTVIPLYIPQCGECK	ADH5	Alcohol dehydrogenase class-3	9.08323	8.0413	8.29662	8.73191	7.8691	9.3006	7.93333	9.53843	9.30109	7.75615
Q9BSC4	AGEEFRSFK	NOL10	Nucleolar protein 10							2.95383	3.09998	2.27727	2.78059
Q92783	AGEIITVLDDSDPNWWK	STAM	Signal transducing adapter molecule 1	3.01296		3.23248
Q9P2B4	AGELSLK	CTTNBP2NL	CTTNBP2 N-terminal-like protein			2.79864
P13591	AGEQDATIHLK	NCAM1	Neural cell adhesion molecule 1	6.00875	5.88631	5.51774	4.86352	5.3415	4.9366	5.33483	5.33813	4.81619	5.09145
Q9H9Q2	AGEQKPSSNLLEQFILLAK	COPS7B	COP9 signalosome complex subunit 7b	7.81519	5.98572
Q9ULH0	AGETPYNIDCSHQK	KIDINS220	Kinase D-interacting substrate of 220 kDa				1.14561	0.993517	1.19846	1.09832	0.889063		1.01205
Q15233	AGEVFIHKDK	NONO	Non-POU domain-containing octamer-binding protein	6.72065	6.67489	5.69246	7.90487	6.50156		6.56447	7.61433	5.94104	6.72333
Q02252	AGEYIFERGSRHGK	ALDH6A1	Methylmalonate-semialdehyde dehydrogenase [acylating], mitochondrial					6.83757	7.95721	5.69349	7.39927	8.03813	6.55834
Q9NTK5	AGFAALQLEYFFTAGPDEVRAWTIRK	OLA1	Obg-like ATPase 1	4.74793	4.37251	4.50703
P60709	AGFAGDDAPRAVFPSIVGRPRHQGVMVGMGQK	ACTB	Actin, cytoplasmic 1	12.2119		9.85444							5.79354
P63261	AGFAGDDAPRAVFPSIVGRPRHQGVMVGMGQK	ACTG1	Actin, cytoplasmic 2		9.66554		6.3903		6.78386
P61163	AGFAGDQIPK	ACTR1A	Alpha-centractin	4.64663	4.90724		4.05053	4.24186	4.08542	4.13998	4.09985	4.04691	4.18225
Q562R1	AGFGGDDAPRAVFPSMIGRPRHQGVMVGMGQK	ACTBL2	Beta-actin-like protein 2						1.44503
Q9Y5B8	AGFTITK	NME7	Nucleoside diphosphate kinase homolog 7						3.23356			5.57771	5.27755
Q9P258	AGGAAVVITEPEHTK	RCC2	Protein RCC2	9.80599		6.4376
Q9P258	AGGAAVVITEPEHTKERVK	RCC2	Protein RCC2				4.51826	5.03617	4.96939	5.14037	6.00213	5.37339	4.07489
Q92922	AGGALCHILGAAYK	SMARCC1	SWI/SNF complex subunit SMARCC1				4.43945		4.52689	4.65089	4.3953		5.19425
Q96K76	AGGDSGNVDDDCERVKGPVGSLK	USP47	Ubiquitin carboxyl-terminal hydrolase 47					2.36519	2.57066	2.08692	2.52917	2.51213	2.25546
P41091	AGGEAGVTLGQPHLSRQDLTTLDVTK	EIF2S3	Eukaryotic translation initiation factor 2 subunit 3	6.98002	5.69642		5.87786	5.09426	5.31097	5.31858			5.96402
P00558	AGGFLMK	PGK1	Phosphoglycerate kinase 1	6.71836	6.42549	5.98176		6.09462	6.48775	6.14538	6.39816	6.29618	6.02172
A6NIH7	AGGGVLNRLK	UNC119B	Protein unc-119 homolog B						2.19686	2.61984	2.2027	2.14933	2.27303
Q9Y296	AGGLIYQLDSYAPRAEAEK	TRAPPC4	Trafficking protein particle complex subunit 4				3.059	1.99527	3.22685	1.62787	1.23458		1.287
Q9C0H9	AGGMVLVK	SRCIN1	SRC kinase signaling inhibitor 1									2.38594
Q9H9A6	AGGRDCGTSVPQGLLK	LRRC40	Leucine-rich repeat-containing protein 40			2.74971	3.99146	3.57285	3.69288	3.52501	3.63443	3.19978	3.11546
P55199	AGGRYLGK	ELL	RNA polymerase II elongation factor ELL			3.01238
Q92522	AGGSAALSPSK	H1-10	Histone H1.10		3.35636	3.35793
P20618	AGGSASAMLQPLLDNQVGFK	PSMB1	Proteasome subunit beta type-1	6.87843	6.34913	6.24097						9.69334
Q8TAQ2	AGGSLCHILAAAYK	SMARCC2	SWI/SNF complex subunit SMARCC2	2.04549				3.96841	5.58045	3.85181	4.87523		4.17951
P33316	AGGSPAPGPETPAISPSK	DUT	Deoxyuridine 5'-triphosphate nucleotidohydrolase, mitochondrial				3.5713				3.63753		4.11272
Q8NBX0	AGGVFTPGAAFSK	SCCPDH	Saccharopine dehydrogenase-like oxidoreductase	4.25629	3.96217	3.675	3.51339	3.7957	3.57997	3.79883	3.01895	3.48564	3.61284
Q9BWD1	AGHFDKEIVPVLVSTRK	ACAT2	Acetyl-CoA acetyltransferase, cytosolic	5.0839	5.381	5.27572	4.52522	4.73281	4.80654	4.79998	4.46629	5.59471	4.69025
Q96EY7	AGHQFGVTWRAK	PTCD3	Small ribosomal subunit protein mS39						12.9068		10.0788
P19021	AGIEVQEIK	PAM	Peptidyl-glycine alpha-amidating monooxygenase					7.33877		7.42052
Q01484	AGIFPSHFPLPAAVAK	ANK2	Ankyrin-2	2.62613	2.56905	2.49857						2.28047
P09669	AGIFQSVK	COX6C	Cytochrome c oxidase subunit 6C	7.54392	7.25818	7.2134	6.95829	6.44629	7.10547	6.47163	7.45773	6.74476	6.48973
P13639	AGIIASARAGETRFTDTRK	EEF2	Elongation factor 2	4.01233	3.83412	3.9461	3.94091	4.21753	4.22262	3.86078	4.06747	4.07425	3.92968
P52434	AGILFEDIFDVKDIDPEGK	POLR2H	DNA-directed RNA polymerases I, II, and III subunit RPABC3		5.54264
P52434	AGILFEDIFDVKDIDPEGKK	POLR2H	DNA-directed RNA polymerases I, II, and III subunit RPABC3	5.23427	5.25855
P23526	AGIPVYAWK	AHCY	Adenosylhomocysteinase	11.9704	11.0513	10.6846
P78347	AGISFIIK	GTF2I	General transcription factor II-I	2.1341	2.28924	2.05365
O14795	AGITSAMATRTSLK	UNC13B	Protein unc-13 homolog B						3.37891		3.23379
P62906	AGKFPSLLTHNENMVAK	RPL10A	Large ribosomal subunit protein uL1								7.2805	5.95297	9.01868
Q96IZ7	AGLEHLPPAEQAK	RSRC1	Serine/Arginine-related protein 53						2.44313	2.25319			2.74072
P05937	AGLELSPEMK	CALB1	Calbindin					2.98241			3.14308		3.3919
Q9UHN6	AGLFIDKGVK	CEMIP2	Inactive cell surface hyaluronidase CEMIP2						2.29399	2.90523	2.13278
Q8TD16	AGLLATLQDTQK	BICD2	Protein bicaudal D homolog 2						0.522938		0.475779
Q00341	AGLLERVK	HDLBP	Vigilin				2.99338	3.76685	2.91478	3.51318	3.36804	3.38555	3.60914
Q9Y689	AGLLIFANK	ARL5A	ADP-ribosylation factor-like protein 5A			2.87974
Q96AX1	AGLLKPQTGGRNNYPTIRK	VPS33A	Vacuolar protein sorting-associated protein 33A			4.32976
Q00610	AGLLQRALEHFTDLYDIK	CLTC	Clathrin heavy chain 1		2.46993
P67936	AGLNSLEAVK	TPM4	Tropomyosin alpha-4 chain				4.77714	5.97705	4.77714	5.87741			6.18252
P61088	AGLPRRIIK	UBE2N	Ubiquitin-conjugating enzyme E2 N	4.90393	4.76545			3.22521		3.30658			3.33963
P13987	AGLQVYNK	CD59	CD59 glycoprotein	4.93731	4.79497	4.65672	4.31274	4.3365	3.31279	4.67731	4.15327	4.10668	4.5967
Q14692	AGLSPANCQSDRVNLEK	BMS1	Ribosome biogenesis protein BMS1 homolog							1.97616			1.13931
Q8N0V4	AGLSTVYK	LGI2	Leucine-rich repeat LGI family member 2				2.88563	3.15118	3.05434	3.19328	2.64902	3.07106	3.3079
O60256	AGLTHLITMDLHQK	PRPSAP2	Phosphoribosyl pyrophosphate synthase-associated protein 2						6.88015
Q7Z2K8	AGLVASGK	GPRIN1	G protein-regulated inducer of neurite outgrowth 1			5.82114
O75947	AGLVDDFEK	ATP5PD	ATP synthase subunit d, mitochondrial	8.34219	7.96194	7.24904	8.63024	7.52806	8.9051	8.06504	8.15462	9.60465	7.21803
O75947	AGLVDDFEKK	ATP5PD	ATP synthase subunit d, mitochondrial				7.84093	7.5469	7.99878	7.08084	6.96577	8.02757	7.52915
Q96AE4	AGLVIGK	FUBP1	Far upstream element-binding protein 1					4.23936		4.33938		4.54964
Q92945	AGLVIGK	KHSRP	Far upstream element-binding protein 2				4.29822		4.43605		4.3777		4.42961
Q96AE4	AGLVIGKGGETIK	FUBP1	Far upstream element-binding protein 1					3.48855				2.95822
P49327	AGLYGLPRRSGK	FASN	Fatty acid synthase					3.45759	4.2382	4.04269	4.1966	4.22356	4.13675
P39023	AGMTHIVREVDRPGSK	RPL3	60S ribosomal protein L3	9.73684	8.02869	8.33673	10.2181	9.83966	8.98162	9.16	10.1669	10.8522	9.51695
Q7KZF4	AGNFIGWLHIDGANLSVLLVEHALSK	SND1	Staphylococcal nuclease domain-containing protein 1	4.53567	4.00261	3.79391
P18124	AGNFYVPAEPK	RPL7	Large ribosomal subunit protein uL30			6.4652	9.62231	8.9277	9.69124	8.73768	9.82721	9.54051	8.81587
Q9H2G2	AGNILFTLDGDIK	SLK	STE20-like serine/threonine-protein kinase			4.93466	3.78182	3.79887	3.77465	3.72347	3.95099	4.36464	3.71741
O95747	AGNILLGEDGSVQIADFGVSAFLATGGDITRNK	OXSR1	Serine/threonine-protein kinase OSR1		9.28577
Q9UEW8	AGNILLGEDGSVQIADFGVSAFLATGGDVTRNK	STK39	STE20/SPS1-related proline-alanine-rich protein kinase	6.78234
Q13043	AGNILLNTEGHAK	STK4	Serine/threonine-protein kinase 4				4.17324		4.24119	3.86283	4.44363	4.48731	3.78384
Q9UL54	AGNILLSEPGLVK	TAOK2	Serine/threonine-protein kinase TAO2				2.31422	2.4678	2.4188	2.36945	2.35097	1.48017	2.37677
Q9H2K8	AGNILLTEPGQVK	TAOK3	Serine/threonine-protein kinase TAO3							3.45503			3.45515
Q7L7X3	AGNILLTEPGQVK	TAOK1	Serine/threonine-protein kinase TAO1				3.27542	3.34682	3.2438		3.14333	3.15668
P35268	AGNLGGGVVTIERSK	RPL22	60S ribosomal protein L22	8.69548	7.91477	7.20406	7.84925	7.86703	7.70753	7.53826	8.02192	7.72095	8.40132
O75351	AGNYEEALQLYQHAVQYFLHVVK	VPS4B	Vacuolar protein sorting-associated protein 4B		3.29283
Q96IX5	AGPESDAQYQFTGIK	ATP5MK	ATP synthase membrane subunit K, mitochondrial	5.6518	5.03294		4.06608	4.33849	4.05707	4.33819	4.08535	4.29908	4.22967
Q96IX5	AGPESDAQYQFTGIKK	ATP5MK	ATP synthase membrane subunit K, mitochondrial				3.35536	3.59823	3.31747	3.72808	3.42138	3.79624	3.47654
Q15691	AGPGVVRKNPGVGNGDDEAAELMQQVNVLK	MAPRE1	Microtubule-associated protein RP/EB family member 1				3.80827	3.31781	4.71709		4.69519	2.4702
P20674	AGPHKEIYPYVIQELRPTLNELGISTPEELGLDKV	COX5A	Cytochrome c oxidase subunit 5A, mitochondrial					3.81009		3.67291			2.53575
Q96EY8	AGPILELEQWIDK	MMAB	Corrinoid adenosyltransferase MMAB	17.3979
O60271	AGPSAQEPGSQTPLK	SPAG9	C-Jun-amino-terminal kinase-interacting protein 4			1.86358	2.90239	3.35225	2.99753	3.21063	3.20481	3.36078	2.9198
P43304	AGPSRTVGLFLQGGK	GPD2	Glycerol-3-phosphate dehydrogenase, mitochondrial				9.65717	5.89337	9.21549	5.96053	9.24938		5.9752
Q13428	AGPVAVQVK	TCOF1	Treacle protein	4.96183	5.32012	4.98482	4.91041	4.83392	4.99191	4.93564	5.04479	4.61759	4.95934
Q8WXF7	AGPVQVLIVK	ATL1	Atlastin-1	2.97463	2.97679	2.78564
P61604	AGQAFRK	HSPE1	10 kDa heat shock protein, mitochondrial	10.8319	10.5339		12.5293		12.5446		11.2295		11.2822
P52209	AGQAVDDFIEK	PGD	6-phosphogluconate dehydrogenase, decarboxylating	6.17141	6.20458	5.96979	5.77583	5.70194	5.78231	5.75035	5.55487	6.09229	5.78004
Q8WUW1	AGQEDPVQREIHQDWANREYIEIITSSIK	BRK1	Protein BRICK1	4.3588	3.90427		3.08971		3.41153		3.19172
Q9HBM0	AGQHPSQHLIGLRK	VEZT	Vezatin					3.41978	3.08389	3.31485	3.4588	3.33585	3.02818
Q15417	AGQSVIGLQMGTNK	CNN3	Calponin-3	4.50597	4.70488	3.59149	4.12722	4.30135	4.67049	4.47085	4.53782	4.00221	4.29664
Q2M2I8	AGQTQPNPGILPIQPALTPRK	AAK1	AP2-associated protein kinase 1			3.07586		3.53764		3.48372	3.34697	3.58926	3.54009
P20700	AGQTVTIWAANAGVTASPPTDLIWK	LMNB1	Lamin-B1		17.0485
P09543	AGQVFLEELGNHK	CNP	2',3'-cyclic-nucleotide 3'-phosphodiesterase	5.16143	4.75746	4.7499	4.55947	4.13408	4.49786	4.34245	4.11367	4.39687	4.50125
P31150	AGQVIRIICILSHPIK	GDI1	Rab GDP dissociation inhibitor alpha	4.91878	4.6351	4.25174
Q8N608	AGQVNPTIK	DPP10	Inactive dipeptidyl peptidase 10			5.51791
Q9Y617	AGRCADYVVTGAWSAK	PSAT1	Phosphoserine aminotransferase				7.19161	7.46093	5.78256	7.93445	6.98961	5.72915	9.05168
Q02750	AGRIPEQILGK	MAP2K1	Dual specificity mitogen-activated protein kinase kinase 1	5.0385	4.26454	4.11075	4.213		4.12524		4.13713		4.63251
P61158	AGRLPACVVDCGTGYTK	ACTR3	Actin-related protein 3	7.00021	6.69589		8.30946	6.54365	8.48102	6.79308	7.86856		7.07738
P46459	AGRSMQAARCPTDELSLTNCAVVNEK	NSF	Vesicle-fusing ATPase				3.72117	3.63418	3.60933				3.56121
O94811	AGRVDLVDESGYVSGYK	TPPP	Tubulin polymerization-promoting protein		3.80616		4.82363	4.78197	4.86305		5.07102
O43825	AGRYRHRK	B3GALT2	Beta-1,3-galactosyltransferase 2									3.33388
Q8WZA9	AGSEGLQQVVGMK	IRGQ	Immunity-related GTPase family Q protein	2.86518	3.39195	3.6469	2.9658	2.7124	2.95304	3.0696	3.28888	2.87044	3.03367
Q8WZA9	AGSEGLQQVVGMKK	IRGQ	Immunity-related GTPase family Q protein				3.04644	2.67938	3.67904	2.99651	3.55003	3.49675	3.08969
Q53F19	AGSFITGIDVTSK	NCBP3	Nuclear cap-binding protein subunit 3				2.01354		2.8002	2.50405	2.47708	2.78207	2.86157
P62195	AGSGLRQYYLSK	PSMC5	26S proteasome regulatory subunit 8	8.66117	6.72914	4.4047		4.61552	6.52089	5.34332	5.8097	4.52036	5.82943
P56556	AGSGVRQATSTASTFVKPIFSRDMNEAK	NDUFA6	NADH dehydrogenase [ubiquinone] 1 alpha subcomplex subunit 6	2.60743	3.50273
Q9NPG1	AGSIHSK	FZD3	Frizzled-3									4.37821
Q8TCJ2	AGSPTLLNCLMYK	STT3B	Dolichyl-diphosphooligosaccharide--protein glycosyltransferase subunit STT3B				8.72717	6.30304	9.79412	5.2746	8.92871		5.96481
P22695	AGSRYEDFSNLGTTHLLRLTSSLTTK	UQCRC2	Cytochrome b-c1 complex subunit 2, mitochondrial		6.62258	12.5374
Q9Y6D6	AGSSTLPPVK	ARFGEF1	Brefeldin A-inhibited guanine nucleotide-exchange protein 1						3.19815		4.4696	4.92803	4.21066
Q92882	AGSTALYWACHGGHK	OSTF1	Osteoclast-stimulating factor 1						2.87157	2.98834	2.98211	2.81749	2.9407
Q3ZCW2	AGSVADSDAVVK	LGALSL	Galectin-related protein				3.01094	3.11839	2.67649
O75113	AGTPVSELTK	N4BP1	NEDD4-binding protein 1				2.64686	3.31455	2.79891	3.16779	2.55437	3.10471
O43707	AGTQIENIDEDFRDGLK	ACTN4	Alpha-actinin-4	9.40317	8.97844	8.62614	6.85825	10.7025	6.85082	8.66223		5.68541	7.33132
P50453	AGTQYLLRTANRLFGEK	SERPINB9	Serpin B9		3.99525	4.77752
Q7Z2K8	AGTVSPGKEDPVSSRREDPISAGSRK	GPRIN1	G protein-regulated inducer of neurite outgrowth 1					2.81023	3.48319	3.57217	3.25518	3.26987	4.49589
Q96RN5	AGVAHSK	MED15	Mediator of RNA polymerase II transcription subunit 15						8.40964
Q15811	AGVFPSNYVRLK	ITSN1	Intersectin-1	3.86571	3.69481	4.28417			4.09689
Q15811	AGVFPSNYVRLKDSEGSGTAGK	ITSN1	Intersectin-1						4.77038		4.71949	4.41218	5.3198
P61421	AGVLSQADYLNLVQCETLEDLK	ATP6V0D1	V-type proton ATPase subunit d 1				3.45529		3.09295		3.78519		3.20751
O75340	AGVNFSEFTGVWK	PDCD6	Programmed cell death protein 6						5.86632	5.05334	5.76751	4.25589	5.0742
P18583	AGVPLPPNLKPAPPPTIEEK	SON	Protein SON				2.42483	2.03643	1.45429	1.98869	2.11881	2.37828	2.1207
Q8N7H5	AGVQSGTNALLVVK	PAF1	RNA polymerase II-associated factor 1 homolog									1.86558
Q86VM9	AGVQSVGEKESLEAAKEK	ZC3H18	Zinc finger CCCH domain-containing protein 18								4.66367
Q16643	AGVSFSGHRLELLAAYEEVIREESAADWALYTYEDGSDDLK	DBN1	Drebrin	4.06406
Q02880	AGVSVKPFQVK	TOP2B	DNA topoisomerase 2-beta			2.79561	3.8778	2.95046	3.58355	3.14841	3.44691	3.15538	3.1488
O14924	AGVVAEYPAEK	RGS12	Regulator of G-protein signaling 12						3.1075		2.64226	2.34553
Q15149	AGVVGPELHEQLLSAEK	PLEC	Plectin			5.80074
P30622	AGVVRFLGETDFAK	CLIP1	CAP-Gly domain-containing linker protein 1			2.19754
P07737	AGWNAYIDNLMADGTCQDAAIVGYK	PFN1	Profilin-1	8.81656	7.06046
Q9C0D9	AGYEYVSPEQLAGFDK	SELENOI	Ethanolaminephosphotransferase 1	3.38668	3.41549
Q70E73	AGYGGSHISGYATLRRGPPPAPPK	RAPH1	Ras-associated and pleckstrin homology domains-containing protein 1								4.25431
Q8NEU8	AGYLNLRNK	APPL2	DCC-interacting protein 13-beta						4.45967	4.15307	3.87549		4.23113
Q9NRY6	AGYLPPK	PLSCR3	Phospholipid scramblase 3							6.91168			6.79271
P42704	AGYPQYVSEILEK	LRPPRC	Leucine-rich PPR motif-containing protein, mitochondrial	7.00307	5.44346	4.54022					4.07768
P06733	AGYTDKVVIGMDVAASEFFRSGK	ENO1	Alpha-enolase					4.80682		5.13017			5.03701
P09104	AGYTEKIVIGMDVAASEFYRDGK	ENO2	Gamma-enolase						4.7487
P46777	AHAAIRENPVYEK	RPL5	60S ribosomal protein L5	9.63637	8.55638	7.96243	6.92334	6.78475	6.83137		6.42881		6.95523
O00170	AHAAVWNAQEAQADFAK	AIP	AH receptor-interacting protein								5.11534	4.45656
P50148	AHAQLVREVDVEK	GNAQ	Guanine nucleotide-binding protein G(q) subunit alpha	5.06571	4.81695	4.82766	4.79099	5.08857	4.76095	5.12787	4.21786	4.92817	4.91768
Q8WUM0	AHATLLGLANMETRYFAK	NUP133	Nuclear pore complex protein Nup133								5.41605
Q99829	AHCVTLVQLSISCDHLIDKDIGSK	CPNE1	Copine-1	4.64187	5.30292		4.2919		5.02039		4.69425
O75083	AHDGGIYAISWSPDSTHLLSASGDK	WDR1	WD repeat-containing protein 1	9.3589	7.91032	7.41984	8.2033	8.03075	8.23878	7.82395	7.91738		7.92022
P48449	AHEFLRLSQVPDNPPDYQK	LSS	Lanosterol synthase			4.71977		3.42291					1.68195
Q9BR76	AHEGARPMRAIFLADGK	CORO1B	Coronin-1B									4.8107
P50990	AHEILPNLVCCSAK	CCT8	T-complex protein 1 subunit theta	8.16227	7.41879	6.92031	8.2995	7.51874	8.23635	8.04484	8.24774	8.17983	8.39088
Q92747	AHELKEHNGHITGIDWAPK	ARPC1A	Actin-related protein 2/3 complex subunit 1A									4.56558
Q12765	AHEWARAIIESDQEQGRK	SCRN1	Secernin-1	5.49956	4.97373	4.99224	4.26068	4.48695	4.02692	3.93379	4.0791	4.38799	3.98162
Q9Y4L1	AHFNLDESGVLSLDRVESVFETLVEDSAEEESTLTK	HYOU1	Hypoxia up-regulated protein 1	4.18866	7.48474
Q9C0H9	AHFPGLQSK	SRCIN1	SRC kinase signaling inhibitor 1				3.26635	3.14511	2.39284	3.25714	2.17001	2.74584	3.23922
Q92973	AHFQNFPNGVTDFIK	TNPO1	Transportin-1	1.72094	2.81362	2.06254
P06576	AHGGYSVFAGVGERTREGNDLYHEMIESGVINLK	ATP5F1B	ATP synthase subunit beta, mitochondrial	7.75645	7.88248	7.77287							8.47354
P62266	AHLGTALK	RPS23	40S ribosomal protein S23	8.85609	8.67791	8.19318
Q9H993	AHLILFK	ARMT1	Damage-control phosphatase ARMT1	11.0391	8.96695	8.81213	9.0267		8.94367	11.1167	8.24602	10.2821	10.5526
P34897	AHLLADMAHISGLVAAK	SHMT2	Serine hydroxymethyltransferase, mitochondrial			5.71809
P39023	AHLMEIQVNGGTVAEK	RPL3	60S ribosomal protein L3	9.84535	7.27915	7.69341	6.6084		8.33942	8.51463	8.65839
P62253	AHLTFPK	UBE2G1	Ubiquitin-conjugating enzyme E2 G1	1.93238	2.39072	2.28653	1.77252	2.09099	2.03004	2.07612	2.12315	2.03015	2.16949
Q8NAF0	AHPCLRPEGEQEGEGGPPPRPK	ZNF579	Zinc finger protein 579				3.48327	2.43759	3.11306	2.42228	2.96786	3.11219	2.52482
O15530	AHPFFESVTWENLHQQTPPK	PDPK1	3-phosphoinositide-dependent protein kinase 1				4.16108	3.25164	5.5234	3.30727	4.0125
A8MWD9	AHPPELK	SNRPGP15	Putative small nuclear ribonucleoprotein G-like protein 15	9.44571
P62308	AHPPELK	SNRPG	Small nuclear ribonucleoprotein G			7.96406
Q14204	AHQANQLYPFAISLIESVRTYERTCEK	DYNC1H1	Cytoplasmic dynein 1 heavy chain 1	3.49887	4.46669	2.75337
P49590	AHQEKPNFIIKTPK	HARS2	Histidine--tRNA ligase, mitochondrial							5.54379
Q16891	AHQLWLSVEALK	IMMT	MICOS complex subunit MIC60	3.0636	4.28	3.96257	6.6214		6.59503		7.75942	8.51168
Q6UXG2	AHQPYGVQACVPCGPGTK	ELAPOR1	Endosome/lysosome-associated apoptosis and autophagy regulator 1						2.03083		1.99322		1.82642
Q99613	AHQRQLTPPEGSSK	EIF3C	Eukaryotic translation initiation factor 3 subunit C	5.9221	5.16412	5.0343
Q6IBS0	AHQTGIHATEELK	TWF2	Twinfilin-2	6.1945	5.74988
P50502	AHRLLGHWEEAAHDLALACK	ST13	Hsc70-interacting protein	4.66476	4.74725	4.61385	4.64151	4.2328	4.49599		4.72298	3.29376	4.16705
Q9ULE3	AHSQRLVNVK	DENND2A	DENN domain-containing protein 2A										14.8143
P61201	AHTDFFEAFK	COPS2	COP9 signalosome complex subunit 2		5.75343	5.6387	4.76847	4.5817	4.80037		4.67968	4.89079	5.20834
Q00610	AHTMTDDVTFWK	CLTC	Clathrin heavy chain 1	6.07965	5.14897	4.80328	5.21972		5.24078	4.93872	5.17627	5.67865	5.56173
P23468	AHTSRFISANLPCNK	PTPRD	Receptor-type tyrosine-protein phosphatase delta							1.03351		1.06344
Q13332	AHTSRFISANLPCNK	PTPRS	Receptor-type tyrosine-protein phosphatase S						1.31796		0.754799
Q16851	AHVDEFK	UGP2	UTP--glucose-1-phosphate uridylyltransferase		4.93786	5.25047
P26232	AHVLAASVEQATQNFLEK	CTNNA2	Catenin alpha-2	2.79216	2.99582							1.4563
Q86UP2	AHVQEVAQHNLK	KTN1	Kinectin		5.54313	3.20378
P21333	AHVVPCFDASK	FLNA	Filamin-A				7.89499		8.92943	6.76281	7.79349		7.4406
O95819	AHYEPADRAREVEDRFRK	MAP4K4	Mitogen-activated protein kinase kinase kinase kinase 4	3.1262	3.6378	3.55764		4.172		3.72694			3.65603
Q8IXB1	AIAALISEK	DNAJC10	DnaJ homolog subfamily C member 10				2.58225	3.06193	2.77045	3.0595	2.72232	2.91464	3.1295
P50990	AIADTGANVVVTGGK	CCT8	T-complex protein 1 subunit theta	6.6168	6.76141	6.45181	6.91836	6.78959	6.99346	6.74932	7.0001	6.69216	6.86178
P10155	AIADWYNEK	RO60	RNA-binding protein RO60	6.34194	5.32293	5.80352
A8MYX2	AIAEAIK	FAM25E	Protein FAM25E	9.22229
O15294	AIAERHGNLCLDK	OGT	UDP-N-acetylglucosamine--peptide N-acetylglucosaminyltransferase 110 kDa subunit	2.81901			3.17368	3.22661	3.0966	2.88452	2.96534	3.59909	3.05413
Q9H115	AIAHYEQSADYYK	NAPB	Beta-soluble NSF attachment protein	3.6942	3.71141		3.19724		3.52909		2.75364	2.96336
P54920	AIAHYEQSADYYK	NAPA	Alpha-soluble NSF attachment protein			3.45339		2.94486		2.44833
P54920	AIAHYEQSADYYKGEESNSSANK	NAPA	Alpha-soluble NSF attachment protein					3.42311		3.85932
Q9H115	AIAHYEQSADYYKGEESNSSANK	NAPB	Beta-soluble NSF attachment protein				3.18555		3.65912		3.68826	3.82999
O75110	AIALCHNVTPVYESNGVTDQAEAEK	ATP9A	Probable phospholipid-transporting ATPase IIA		1.8728
P55072	AIANECQANFISIK	VCP	Transitional endoplasmic reticulum ATPase	5.21737	5.30603	5.04225	4.68468	5.87802	6.02466	6.19395	4.87133	5.97116	5.61878
Q9BTW9	AIARICQTVGVK	TBCD	Tubulin-specific chaperone D				5.60803	5.33288	4.97821	4.68014	5.08281	5.11636	4.85303
P49821	AIARLIEFYK	NDUFV1	NADH dehydrogenase [ubiquinone] flavoprotein 1, mitochondrial			6.74797	5.97209					2.51696
Q15276	AIATVSENTK	RABEP1	Rab GTPase-binding effector protein 1	3.36851	3.50033	3.35001
Q9Y4G6	AIAVTAQEMMTK	TLN2	Talin-2				2.71723		2.88117	3.3589	2.91026		2.71936
P40925	AICDHVRDIWFGTPEGEFVSMGVISDGNSYGVPDDLLYSFPVVIK	MDH1	Malate dehydrogenase, cytoplasmic	4.0022
Q9NRW7	AICFLRPTK	VPS45	Vacuolar protein sorting-associated protein 45						3.2722	3.39611	3.17471	3.41789	3.80703
Q6PI48	AICIPEGAK	DARS2	Aspartate--tRNA ligase, mitochondrial				20.5215	19.9429		18.5162		17.9562	20.1145
Q9UKE5	AIDEDLTALAK	TNIK	TRAF2 and NCK-interacting protein kinase			2.0921
Q8TCF1	AIDFAASLARLK	ZFAND1	AN1-type zinc finger protein 1				3.98623	3.58067	3.59357		3.56929	4.17015
O75351	AIDLASK	VPS4B	Vacuolar protein sorting-associated protein 4B	3.26731	3.21532	1.55937
P50502	AIDLFTDAIK	ST13	Hsc70-interacting protein	5.05833	4.96864	4.73682	4.26193	4.57214	4.82514	4.39609	4.53382	4.15464
Q9UN37	AIDLVTK	VPS4A	Vacuolar protein sorting-associated protein 4A			3.06384		3.81396	4.37544	3.68959	3.99069	3.58562	3.5862
O94826	AIDMFNK	TOMM70	Mitochondrial import receptor subunit TOM70				3.89085	4.22012	3.80023	4.47324	4.19476	3.52152	4.31919
P30038	AIEAALAARK	ALDH4A1	Delta-1-pyrroline-5-carboxylate dehydrogenase, mitochondrial		16.153	14.5774	13.0646	13.4098	13.5196	13.9138	13.7086	13.1298	14.1895
O00425	AIEALSGK	IGF2BP3	Insulin-like growth factor 2 mRNA-binding protein 3			10.234			6.85204
Q13813	AIEARHASLMK	SPTAN1	Spectrin alpha chain, non-erythrocytic 1	3.63092	3.53344	3.48605
Q15424	AIEDEGGNPDEIEITSEGNK	SAFB	Scaffold attachment factor B1	2.55046	3.15655	3.1158
Q15424	AIEDEGGNPDEIEITSEGNKK	SAFB	Scaffold attachment factor B1		3.14277	3.42189
P51532	AIEEGTLEEIEEEVRQK	SMARCA4	Transcription activator BRG1		3.22811
Q9H169	AIEENNNFIK	STMN4	Stathmin-4				0.456158	0.510146	0.470923	0.459089	0.456478	0.457641
P16949	AIEENNNFSK	STMN1	Stathmin	2.99506		2.8061			2.33681			0.416949
O95819	AIEIRSVETGHLDGVFMHK	MAP4K4	Mitogen-activated protein kinase kinase kinase kinase 4	4.10957		4.70643			4.60185	4.19741			4.3434
Q9H115	AIEIYEQVGANTMDNPLLK	NAPB	Beta-soluble NSF attachment protein	2.74445	3.30213	3.33799
P30419	AIELFSVGQGPAK	NMT1	Glycylpeptide N-tetradecanoyltransferase 1	4.77325	4.16665	6.56445	3.76973	3.90084	3.76801	3.82179	3.7638	3.71531	3.76932
P09913	AIELLKK	IFIT2	Interferon-induced protein with tetratricopeptide repeats 2							1.65855
Q13325	AIELLKK	IFIT5	Interferon-induced protein with tetratricopeptide repeats 5						1.63214		1.63747
O76094	AIELLQEFSDQHPENAAEIK	SRP72	Signal recognition particle subunit SRP72			3.86083
O43765	AIELNPANAVYFCNRAAAYSK	SGTA	Small glutamine-rich tetratricopeptide repeat-containing protein alpha	6.10368	5.41519	5.29228	6.59798	5.88492	6.18043		6.46857		5.62759
Q96DB5	AIELNPK	RMDN1	Regulator of microtubule dynamics protein 1			4.78065
Q92783	AIELSLK	STAM	Signal transducing adapter molecule 1			3.2806		3.44916		3.22282		3.20462	3.43597
O75886	AIELSLQEQK	STAM2	Signal transducing adapter molecule 2				2.25471	2.48613	2.38949	2.62121	2.91907	2.32139	2.4077
O75223	AIEPNDYTGK	GGCT	Gamma-glutamylcyclotransferase			6.98736	7.73508	6.89782	7.72703	6.74429	6.78937	7.39286	7.16794
Q08211	AIEPPPLDAVIEAEHTLRELDALDANDELTPLGRILAK	DHX9	ATP-dependent RNA helicase A	4.84969	5.92753	5.8801
Q9BY44	AIEQLKEQAATGK	EIF2A	Eukaryotic translation initiation factor 2A				2.71496	3.29389	2.80064	3.01189	2.77153	2.99749	3.17942
P61266	AIEQSIEQEEGLNRSSADLRIRK	STX1B	Syntaxin-1B	4.55367	4.51021	4.06865			5.05554	4.38183	4.50103		4.44327
Q96F07	AIERFCSEVK	CYFIP2	Cytoplasmic FMR1-interacting protein 2			5.17094		3.05625	2.13901	2.88569	2.92769	1.97876
Q9H269	AIESGDTDLVFTVLLHLK	VPS16	Vacuolar protein sorting-associated protein 16 homolog		3.66232	3.8898
Q9NZI8	AIETFSGK	IGF2BP1	Insulin-like growth factor 2 mRNA-binding protein 1			0.986801	20.6736	19.1869		18.7087	24.4443	23.0248	20.4426
P31948	AIEVGRENREDYRQIAK	STIP1	Stress-induced-phosphoprotein 1	6.09533	5.52266	5.56006	4.04979	3.83454	3.66729	2.38739	3.39798	4.44115	2.56396
P18077	AIFAGYK	RPL35A	60S ribosomal protein L35a	7.3153	7.48606	6.92063		7.01445	7.31323	6.9589	7.11662	6.90082	7.50752
P60520	AIFLFVDK	GABARAPL2	Gamma-aminobutyric acid receptor-associated protein-like 2	1.85721	2.03981	1.8473						1.98898
Q7L2E3	AIFQQPPVGVRK	DHX30	ATP-dependent RNA helicase DHX30				2.72794		2.72689		2.69014	3.07913
Q9Y296	AIFSVYVVNK	TRAPPC4	Trafficking protein particle complex subunit 4				2.38325		3.67933		2.28327	3.87553	3.05301
P07339	AIGAVPLIQGEYMIPCEK	CTSD	Cathepsin D			9.14531		7.62091		7.20882			6.72888
P20585	AIGDNRSSLFSRK	MSH3	DNA mismatch repair protein Msh3									3.15212
O00291	AIGEELLPRGLDIK	HIP1	Huntingtin-interacting protein 1	3.58459	3.81936	3.3567
Q9UH03	AIGHVIEEGGVK	SEPTIN3	Neuronal-specific septin-3	3.70202	3.90399	3.91362	3.87217	3.74703	4.02203	3.81058	3.81955	3.65671	3.88046
Q9UH03	AIGHVIEEGGVKMK	SEPTIN3	Neuronal-specific septin-3						3.87958		4.06789
P15121	AIGISNFNHLQVEMILNKPGLK	AKR1B1	Aldo-keto reductase family 1 member B1	7.6892	6.95239	4.12502						14.066
Q14195	AIGKDNFTAIPEGTNGVEERMSVIWDK	DPYSL3	Dihydropyrimidinase-related protein 3				4.67492	5.18574	4.83003	5.1221	4.68193	4.65784	4.73856
Q13042	AIGNEVTVDK	CDC16	Cell division cycle protein 16 homolog										3.86819
P42285	AIGNTELENK	MTREX	Exosome RNA helicase MTR4						3.07151	2.95651	2.11029	2.18997
O75533	AIGPHDVLATLLNNLK	SF3B1	Splicing factor 3B subunit 1		2.56182	2.26031
Q9NXW2	AIGTAYAVLSNPEK	DNAJB12	DnaJ homolog subfamily B member 12				1.89944	1.87356	1.70927	1.96418	1.75749	1.87929	1.64634
Q9NRN7	AIGVGLGFELQRLEFDLSPLNLDIGQVYK	AASDHPPT	L-aminoadipate-semialdehyde dehydrogenase-phosphopantetheinyl transferase		4.61871
P55072	AIGVKPPRGILLYGPPGTGK	VCP	Transitional endoplasmic reticulum ATPase	6.19305	5.45808	5.69343	4.39975	4.22555	4.00017		4.53885	4.18176	5.55176
Q9HB90	AIHEVFEVGVTSHRSCGHQTSASSLK	RRAGC	Ras-related GTP-binding protein C									3.95953
O60671	AIHFREHATCFATK	RAD1	Cell cycle checkpoint protein RAD1						1.60269		1.43289	1.50379
Q13043	AIHKETGQIVAIK	STK4	Serine/threonine-protein kinase 4						4.11711		4.22521	3.94859
P26374	AIIDHFGQRINAK	CHML	Rab proteins geranylgeranyltransferase component A 2					2.79908	2.37649	2.5279	2.55259	2.41945	2.78322
P62081	AIIIFVPVPQLK	RPS7	40S ribosomal protein S7	7.72156	7.82248	7.36472	7.44354		7.38949	7.61142
P61221	AIIKPQYVDQIPK	ABCE1	ATP-binding cassette sub-family E member 1	4.54694	4.33448	3.78615
Q6YP21	AIILNTPHNPLGK	KYAT3	Kynurenine--oxoglutarate transaminase 3	17.1307	7.97521	8.85133	6.81096		8.21326		7.38483		4.9134
Q86YM7	AIINSTITPNMTFTK	HOMER1	Homer protein homolog 1				2.24319		2.39599			2.2724	3.57034
Q9NSC5	AIINSTVTPNMTFTK	HOMER3	Homer protein homolog 3				8.74685	9.78443		8.41114	7.32074
Q8N0W4	AIIQSGTALSSWAVNYQPAK	NLGN4X	Neuroligin-4, X-linked								2.08825
O15217	AIIRYFPVFEK	GSTA4	Glutathione S-transferase A4			2.11965
Q96P70	AIITDSVK	IPO9	Importin-9			4.97567	4.32281	4.31989	4.49565	4.16137	4.83927	4.67199	4.10473
Q9H4A3	AIKDRVSLIK	WNK1	Serine/threonine-protein kinase WNK1									5.52956
P09496	AIKELEEWYARQDEQLQK	CLTA	Clathrin light chain A					3.69989	3.70156	3.74527	4.2614	4.00435	3.64771
P02794	AIKELGDHVTNLRK	FTH1	Ferritin heavy chain				1.78838	1.78206	1.40625	1.61503	1.82848		1.75128
P61163	AIKERACYLSINPQK	ACTR1A	Alpha-centractin				5.57238	5.54959	5.20126	5.37148	5.1934	4.72658	5.41404
Q5GH76	AILAFECSPSPPRLQYK	XKR4	XK-related protein 4										5.50517
O15068	AILDAASQK	MCF2L	Guanine nucleotide exchange factor DBS						1.18816		1.26064	1.22042	1.23165
Q9BXI6	AILDAEPGPRPALQPSPSIRLPLDAPLPGSK	TBC1D10A	TBC1 domain family member 10A								3.7234
P33121	AILEDMVRLGK	ACSL1	Long-chain-fatty-acid--CoA ligase 1						3.47699	2.74972	3.21551	2.53528
Q9UPN3	AILEQQVLSEELTTK	MACF1	Microtubule-actin cross-linking factor 1, isoforms 1/2/3/4/5		4.7549
Q9BTY2	AILGATEVK	FUCA2	Plasma alpha-L-fucosidase						3.49935				4.19589
Q8N0V4	AILIDDQVFVVVAQLFGGSHIYK	LGI2	Leucine-rich repeat LGI family member 2		2.74315
Q92572	AILIFNNHGKPRLSK	AP3S1	AP-3 complex subunit sigma-1		4.16487	4.31804	3.94018		3.95559		4.04258		4.70923
P61923	AILILDNDGDRLFAK	COPZ1	Coatomer subunit zeta-1	3.57507	3.63267	6.71459	3.32093	3.1642	3.62946		3.22511	3.8997	3.82816
Q9UQE7	AILNGIDSINK	SMC3	Structural maintenance of chromosomes protein 3			0.499949	2.26325		1.99489		2.60795
Q12904	AILQATLREEK	AIMP1	Aminoacyl tRNA synthase complex-interacting multifunctional protein 1	14.2288	9.17421	8.27675	8.92471	7.84348	8.91952	7.46714	8.56137	8.62806	8.19064
Q12904	AILQATLREEKK	AIMP1	Aminoacyl tRNA synthase complex-interacting multifunctional protein 1						10.2266	14.7713	9.04411		14.9114
Q8TDJ6	AILSHLVK	DMXL2	DmX-like protein 2				3.48788	3.41272	3.45923	3.52162	3.50473	3.5744	3.41187
A0AVT1	AILSNEATK	UBA6	Ubiquitin-like modifier-activating enzyme 6								6.3167
Q9Y4D8	AILSQPACVSK	HECTD4	Probable E3 ubiquitin-protein ligase HECTD4				2.74099	2.77968	2.83839	2.89326	2.994	2.5733	2.78167
P56705	AILTHMRVECK	WNT4	Protein Wnt-4		5.03781
P40616	AILVVFANK	ARL1	ADP-ribosylation factor-like protein 1			4.63177			4.76094		3.63758	3.56408	4.84654
P47897	AINFNFGYAK	QARS1	Glutamine--tRNA ligase			4.74514	4.88755	6.32473	5.99311	4.92131	4.98766	5.25973	4.65967
P51114	AINGPTSASGDDISK	FXR1	RNA-binding protein FXR1				1.79514		1.60811	2.16875	1.83735	1.7743	2.11102
Q8WXA3	AINIEMYQK	RUFY2	RUN and FYVE domain-containing protein 2						2.52408	2.90926	2.80236	2.41705	2.71712
Q07960	AINPINTFTK	ARHGAP1	Rho GTPase-activating protein 1			3.65486	2.81173	3.42265	3.0515	3.52622	3.05943	3.05095	3.42249
P60900	AINQGGLTSVAVRGK	PSMA6	Proteasome subunit alpha type-6	6.93601	6.83878	6.45439	6.62525	6.99006	7.03668	6.66131	6.83359	6.847	6.64345
Q9Y2A7	AINQIAAALFTIHK	NCKAP1	Nck-associated protein 1	2.86314	4.07152	4.02661
Q92945	AINQQTGAFVEISRQLPPNGDPNFK	KHSRP	Far upstream element-binding protein 2		4.51761	3.85658
Q8NB78	AINSLGAGIIEK	KDM1B	Lysine-specific histone demethylase 2						2.67146			2.58141
Q14204	AINTAVK	DYNC1H1	Cytoplasmic dynein 1 heavy chain 1	5.08142	4.86708	4.58704
Q14576	AINTLNGLK	ELAVL3	ELAV-like protein 3	4.44163	4.45867	4.13825
Q12926	AINTLNGLRLQTK	ELAVL2	ELAV-like protein 2	2.01427	2.24723	1.87255	2.33374		2.00378		2.05779	2.3853
P26378	AINTLNGLRLQTK	ELAVL4	ELAV-like protein 4					2.18328		2.24138			2.28877
O00291	AINTQEVAVKEK	HIP1	Huntingtin-interacting protein 1			6.00661	3.67624	3.51583	3.65583	3.7034	3.72027	3.5034	3.70319
Q13813	AINVQEEK	SPTAN1	Spectrin alpha chain, non-erythrocytic 1	3.18521	3.28936	3.21618		2.91675					3.05486
Q9Y5Y0	AIPADSPTDQEPK	FLVCR1	Heme transporter FLVCR1								2.59597		2.82087
Q6PUV4	AIPAGCGDEEEEEEESILDTVLK	CPLX2	Complexin-2		2.37002
Q9C0H9	AIPDLDCASK	SRCIN1	SRC kinase signaling inhibitor 1				2.30842		2.12232		2.19301	2.18165	2.41138
P18206	AIPDLTAPVAAVQAAVSNLVRVGK	VCL	Vinculin	7.46798	6.22088	6.35306
Q8IZ21	AIPEEDLKK	PHACTR4	Phosphatase and actin regulator 4						4.81587	4.49429	5.01073	4.58162	4.92198
Q02878	AIPQLQGYLRSVFALTNGIYPHK	RPL6	60S ribosomal protein L6	6.70294	5.84059	7.54005
P11182	AIPRFNQK	DBT	Lipoamide acyltransferase component of branched-chain alpha-keto acid dehydrogenase complex, mitochondrial									6.9326
Q9UFH2	AIPVDRMETK	DNAH17	Dynein axonemal heavy chain 17									5.38208
Q13574	AIPVQVDGEPCK	DGKZ	Diacylglycerol kinase zeta						4.24479		4.51143	4.32213
Q08752	AIQAELLK	PPID	Peptidyl-prolyl cis-trans isomerase D		2.972	3.13117	3.12474		2.87699		3.50039	2.72499
Q9UHX1	AIQALNGRWFAGRK	PUF60	Poly(U)-binding-splicing factor PUF60			3.19823	3.96591		3.7898		3.33236	4.09239
Q15417	AIQAYGMKPHDIFEANDLFENGNMTQVQTTLVALAGLAK	CNN3	Calponin-3		4.37721
P12270	AIQDHLLEVEQSK	TPR	Nucleoprotein TPR			5.79869
Q7Z6Z7	AIQDPAFSDGIRHVMDGSLPTSLK	HUWE1	E3 ubiquitin-protein ligase HUWE1			5.81025
Q8ND24	AIQDVTIK	RNF214	RING finger protein 214			4.17876	3.4877	3.43146	3.72499	3.49241	3.69153	3.7058	3.42031
Q93075	AIQGILGK	TATDN2	Putative deoxyribonuclease TATDN2							1.45703			1.97862
P42345	AIQIINRVRDK	MTOR	Serine/threonine-protein kinase mTOR						3.9922	2.97537	3.20608	3.55629	4.24237
O43242	AIQLEYSEARRTMTNALRK	PSMD3	26S proteasome non-ATPase regulatory subunit 3							11.6347
Q9BT78	AIQLSGAEQLEALK	COPS4	COP9 signalosome complex subunit 4	7.51095	5.39542	5.84873
Q5JS13	AIQPEELASCGWSK	RALGPS1	Ras-specific guanine nucleotide-releasing factor RalGPS1								2.67966
Q5VIR6	AIQQLFGK	VPS53	Vacuolar protein sorting-associated protein 53 homolog								3.96236
Q9NXW2	AIQSNQPDRALRFLEK	DNAJB12	DnaJ homolog subfamily B member 12										2.13737
O43242	AIRDGVIEASINHEK	PSMD3	26S proteasome non-ATPase regulatory subunit 3	8.77879	6.7332	5.31932	7.18797	9.02263		8.19165	7.28637		7.81882
P16298	AIRGFSPPHRICSFEEAK	PPP3CB	Serine/threonine-protein phosphatase 2B catalytic subunit beta isoform	2.26308	3.19121	3.22309				3.9605	4.673		3.6117
P05388	AIRGHLENNPALEK	RPLP0	60S acidic ribosomal protein P0	6.45001	5.42846	5.86094	6.33971	7.56892	7.54978	7.56253	7.88968		7.57087
Q9Y224	AIRILVQERLTQDAVAK	RTRAF	RNA transcription, translation and transport factor protein			8.6507	10.3616				11.5526	7.70724
O75146	AIRLLVTTSTSLQK	HIP1R	Huntingtin-interacting protein 1-related protein									4.93966
Q7Z624	AIRNVQDIITRNQK	CAMKMT	Calmodulin-lysine N-methyltransferase						2.89935	2.84353	2.94882		3.16703
P78527	AIRPQIDLK	PRKDC	DNA-dependent protein kinase catalytic subunit	15.6621	13.2246	12.441	15.4736
P61313	AIRRNPDTQWITKPVHK	RPL15	60S ribosomal protein L15	7.17492	6.09289	6.90948	5.52126	5.98408	5.29672	6.24947	5.81828	4.88285	6.24082
Q96KG9	AIRSFLSK	SCYL1	N-terminal kinase-like protein									2.29374
Q9P0M6	AISAHFDDSSASSLK	MACROH2A2	Core histone macro-H2A.2	7.40324	6.60653	6.27327	5.24828	5.88002	5.15045	4.53224	5.44465	4.98047	5.74485
Q03001	AISDEMFK	DST	Dystonin						3.01967	2.59838	2.82166	2.55499	2.67007
Q6PJT7	AISEAQESVTK	ZC3H14	Zinc finger CCCH domain-containing protein 14				2.12403	2.03211	2.11152	2.00665	2.06218	2.15178	1.96233
P53396	AISEQTGKELLYK	ACLY	ATP-citrate synthase				3.50443	3.34875	3.05803	3.18151	4.06371	3.24513	3.40809
Q02252	AISFVGSNK	ALDH6A1	Methylmalonate-semialdehyde dehydrogenase [acylating], mitochondrial			9.39838	8.52231	7.74555	8.83824	8.17754	8.85103	9.53439	8.81788
P41091	AISGVHTVRFK	EIF2S3	Eukaryotic translation initiation factor 2 subunit 3	6.23127	6.42345	5.33438	6.83932	5.9203	6.86077	5.71304	6.94237	7.37598
Q92854	AISLEHAVHIIEETQLFQDFEPVQTLLLSSK	SEMA4D	Semaphorin-4D	2.60152	3.19036	3.4382
Q9H993	AISLLSK	ARMT1	Damage-control phosphatase ARMT1						8.52503	7.87059	8.41106	11.9828	7.55235
Q13423	AISPDKDNFYFDVK	NNT	NAD(P) transhydrogenase, mitochondrial	7.58992	6.82436	5.91764
Q9Y4I1	AISPTSATSSGRTPLTRTPAKPTK	MYO5A	Unconventional myosin-Va		4.94404	12.252	1.97526	1.81504	1.64526	1.63522	1.79596	1.61219	1.62538
Q6UWE0	AISQILQESAMQK	LRSAM1	E3 ubiquitin-protein ligase LRSAM1							2.80109			3.08955
P49368	AISRWSSLACNIALDAVK	CCT3	T-complex protein 1 subunit gamma			6.82304	8.2743	6.6495	7.06104	6.41907	6.95029	4.64373	8.18711
O94811	AISSPTVSRLTDTTK	TPPP	Tubulin polymerization-promoting protein	4.57733		3.76422	4.2034	4.39088	4.17833	4.33571	4.22214	4.14396	4.46017
Q9NZI8	AISVHSTPEGCSSACK	IGF2BP1	Insulin-like growth factor 2 mRNA-binding protein 1	36.3694		19.1946	21.6214	19.7196	21.8763	19.4034	21.7283	23.3053	19.8619
Q96GQ7	AITAMGFKQPTPIQK	DDX27	Probable ATP-dependent RNA helicase DDX27								3.08716		2.75797
Q02952	AITPQAQEELQK	AKAP12	A-kinase anchor protein 12	2.35679	2.58601	2.21715	3.28469	2.89677	3.30864	3.30699	3.15739	3.32232	2.96815
Q13642	AITSGGITYQDQPWHADCFVCVTCSK	FHL1	Four and a half LIM domains protein 1	8.18171	6.88356
Q9NYU2	AITTSLTTK	UGGT1	UDP-glucose:glycoprotein glucosyltransferase 1	6.21979	5.83199		6.65016	6.59843	6.66746	6.5049	6.88162	6.67623	6.57996
Q13642	AIVAGDQNVEYK	FHL1	Four and a half LIM domains protein 1	7.47325	7.42893	6.9249	6.14084	6.44994	6.21611	6.87889	5.93193	5.96406	6.773
O95490	AIVDTVDNLLRPEALESWK	ADGRL2	Adhesion G protein-coupled receptor L2	5.38228
P62487	AIVFRPFK	POLR2G	DNA-directed RNA polymerase II subunit RPB7				2.28334		2.28335
Q9BUJ2	AIVICPTDEDLKDRTIK	HNRNPUL1	Heterogeneous nuclear ribonucleoprotein U-like protein 1	7.34067					10.2177		10.0213	4.68484
O60870	AIVKEVIDK	KIN	DNA/RNA-binding protein KIN17						2.79576	2.92755	2.68543	3.93012
Q05084	AIVLYQK	ICA1	Islet cell autoantigen 1							7.10339			4.41742
O75533	AIVNVIGMHK	SF3B1	Splicing factor 3B subunit 1						2.74305	2.77763	2.54172	2.60443	2.49258
Q15102	AIVQLVNERQPQARVVVLGLLPRGQHPNPLREK	PAFAH1B3	Platelet-activating factor acetylhydrolase IB subunit alpha1		4.43639	4.03862
O43324	AIVQQWLEYRVTQVDGHSSK	EEF1E1	Eukaryotic translation elongation factor 1 epsilon-1	3.68604	3.6664	4.71353
A6NKD9	AIVREMCNVVWRK	CCDC85C	Coiled-coil domain-containing protein 85C							3.80331
P04179	AIWNVINWENVTERYMACK	SOD2	Superoxide dismutase [Mn], mitochondrial	4.57739	4.43643	4.06398
O14639	AIYDIERPDLITYEPFYTSGYDDK	ABLIM1	Actin-binding LIM protein 1		3.89035	2.74005
Q9Y6K1	AIYEVLQVASSRAGK	DNMT3A	DNA							1.81743	1.84667	1.8845	1.86575
Q93050	AIYHTLNLCNIDVTQK	ATP6V0A1	V-type proton ATPase 116 kDa subunit a 1	3.59642	3.71318		3.1205	2.99636	3.11151	3.21285	3.32454	3.19137	3.03618
Q01082	AKDEQSAVSMLKK	SPTBN1	Spectrin beta chain, non-erythrocytic 1							2.61726	3.13315
P16615	AKDIVPGDIVEIAVGDKVPADIRLTSIK	ATP2A2	Sarcoplasmic/endoplasmic reticulum calcium ATPase 2					3.41742		2.85888	3.00983		3.24206
P26641	AKDPFAHLPK	EEF1G	Elongation factor 1-gamma	6.74647	6.81707	5.84597	7.15643	6.93544	6.69828	6.61317	7.47707		6.79712
Q5T5Y3	AKDPVALHELERNK	CAMSAP1	Calmodulin-regulated spectrin-associated protein 1				2.80189			1.92355	1.89129		1.86628
Q9Y6M7	AKDRNDLLSGIDEFLDQVTVLPPGEWDPSIRIEPPK	SLC4A7	Sodium bicarbonate cotransporter 3			2.70512
Q9Y4I1	AKEEERPQIRGAELEYESLK	MYO5A	Unconventional myosin-Va				2.91662	2.84807				2.67267
P38606	AKEILQEEEDLAEIVQLVGK	ATP6V1A	V-type proton ATPase catalytic subunit A					2.56775		2.72993			2.67782
O43665	AKEIYMTFLSSK	RGS10	Regulator of G-protein signaling 10				2.99759			2.63369	2.67981		2.81624
P31948	AKELDPTNMTYITNQAAVYFEK	STIP1	Stress-induced-phosphoprotein 1				7.25359	6.59221	7.71165	6.36484	7.10837	6.68334	6.0007
Q8N1G4	AKELVRQLQLEAEEQRK	LRRC47	Leucine-rich repeat-containing protein 47						6.25694	5.92002			5.14688
Q8N1G4	AKELVRQLQLEAEEQRKQK	LRRC47	Leucine-rich repeat-containing protein 47								5.18485
Q7Z7K0	AKERCSEQVQDFTK	CMC1	COX assembly mitochondrial protein homolog						3.90916	10.0944	3.2279
Q2Y0W8	AKERDDLLAGIDEFLDQVTVLPPGEWDPSIRIEPPK	SLC4A8	Electroneutral sodium bicarbonate exchanger 1	2.85567		2.15501
P34931	AKIHDIVLVGGSTRIPK	HSPA1L	Heat shock 70 kDa protein 1-like						2.58518
P36957	AKPAEAPAAAAPK	DLST	Dihydrolipoyllysine-residue succinyltransferase component of 2-oxoglutarate dehydrogenase complex, mitochondrial	11.6466	9.97908	8.94807	12.1639	10.7116			10.2248
P53396	AKPAMPQDSVPSPRSLQGK	ACLY	ATP-citrate synthase						4.48289	5.5649	4.18553	4.27258	6.82753
Q9UL46	AKPCGVRLSGEARK	PSME2	Proteasome activator complex subunit 2				3.90056	3.48938	3.49662	3.3779	3.03289		3.36265
A1X283	AKPFLSNSLGGQDDTRGK	SH3PXD2B	SH3 and PX domain-containing protein 2B				5.85316	7.17705	5.02793	4.45209	4.31773	5.07124	4.56842
P11216	AKPLTDSEK	PYGB	Glycogen phosphorylase, brain form		5.0377		5.16288	4.48741	5.1515		5.34189		4.79363
Q96JE9	AKPQYKPPDDK	MAP6	Microtubule-associated protein 6	3.5851	3.48075
O43432	AKPRMDQYFNQMEK	EIF4G3	Eukaryotic translation initiation factor 4 gamma 3							2.73485			3.50753
Q04637	AKPRMDQYFNQMEK	EIF4G1	Eukaryotic translation initiation factor 4 gamma 1						2.79407		2.75986	2.26585
Q9Y2A7	AKPSYLIDK	NCKAP1	Nck-associated protein 1		4.42927	4.13267		3.93417		4.09224	4.34191
Q9Y2A7	AKPSYLIDKNLESAVK	NCKAP1	Nck-associated protein 1						4.41636	4.09382	4.53406		4.10709
O60488	AKPTSDKPGSPYRSVTHFDSLAVIDIPGADTLDK	ACSL4	Long-chain-fatty-acid--CoA ligase 4	2.27856	2.70831	1.14492
P35249	AKPVPWVEK	RFC4	Replication factor C subunit 4							4.68077			4.28134
P00367	AKPYEGSILEADCDILIPAASEK	GLUD1	Glutamate dehydrogenase 1, mitochondrial	8.87214	9.06662	8.01661		12.1869				10.9187
Q9NRX4	AKYPDYEVTWANDGY	PHPT1	14 kDa phosphohistidine phosphatase	4.82531	4.49894	4.25998
O43768	AKYPSLGQKPGGSDFLMK	ENSA	Alpha-endosulfine						2.67162	2.22098			2.09345
O95352	ALAAADRLQK	ATG7	Ubiquitin-like modifier-activating enzyme ATG7						6.12804			6.64846
P10412	ALAAAGYDVEK	H1-4	Histone H1.4	8.76669	10.7946		14.2089		14.7598	16.0387	14.0598		14.875
P16402	ALAAAGYDVEK	H1-3	Histone H1.3			10.9248		14.9046				13.8913
P16402	ALAAAGYDVEKNNSRIK	H1-3	Histone H1.3					16.672				18.6771
P10412	ALAAAGYDVEKNNSRIK	H1-4	Histone H1.4							11.8387	16.9962		19.1772
O15511	ALAAGGVGSIVRVLTARK	ARPC5	Actin-related protein 2/3 complex subunit 5	7.60939	5.64285	6.40018
P16401	ALAAGGYDVEK	H1-5	Histone H1.5			16.0139	88.6286		90.7811		67.6697	68.8837
Q96IV0	ALACIPVQELK	NGLY1	Peptide-N				3.73071	3.05875	3.84111	3.26708	3.75423	4.28189	3.39103
Q7RTR2	ALADALK	NLRC3	NLR family CARD domain-containing protein 3									5.13818
Q01082	ALADEREAVQK	SPTBN1	Spectrin beta chain, non-erythrocytic 1	2.67026	2.79885	2.70132	2.73432	2.76379	2.78658	2.65028	2.82419	2.84568	2.71098
O43314	ALADIVIPQEYGITK	PPIP5K2	Inositol hexakisphosphate and diphosphoinositol-pentakisphosphate kinase 2	3.7505	3.74627	3.62862		3.39697				2.49057	3.33706
Q9BS26	ALADYIRQQK	ERP44	Endoplasmic reticulum resident protein 44	11.5717	9.44321	9.10115	7.58886	7.18242	7.68808	7.54499	7.67599	8.2977	7.50002
Q7RTR2	ALAEALK	NLRC3	NLR family CARD domain-containing protein 3			8.78375
A4D126	ALAEDQINSK	CRPPA	D-ribitol-5-phosphate cytidylyltransferase								5.85291	6.00769
Q9NYB5	ALAEGYLK	SLCO1C1	Solute carrier organic anion transporter family member 1C1									4.85277
Q15382	ALAESWNAAFLESSAK	RHEB	GTP-binding protein Rheb	4.12316	3.44077	2.9647
Q8WVX9	ALAEYVVQQEGAK	FAR1	Fatty acyl-CoA reductase 1				1.62413	1.59937	1.48934		1.42374	1.46456	1.6154
P37837	ALAGCDFLTISPK	TALDO1	Transaldolase	6.68654	6.44719	5.83816	6.29256	6.34903	6.33863	6.34765	6.23512	6.46859	6.69283
Q8N556	ALAGGVTLGLAIEPK	AFAP1	Actin filament-associated protein 1				5.18566		5.15255	4.95742			4.93336
P21359	ALAGHGGSRQLTESAAIACVK	NF1	Neurofibromin							4.07316	3.54709
Q9UQB8	ALAGVTYAAK	BAIAP2	Brain-specific angiogenesis inhibitor 1-associated protein 2			2.48229	2.46987	2.76691	2.61431	2.37441	2.5928	2.34243	2.78123
Q9NUJ1	ALAIEEFCK	ABHD10	Palmitoyl-protein thioesterase ABHD10, mitochondrial			8.25894	8.91678	7.44457	8.92426	7.91529	8.69937	7.966
Q92541	ALAITSKAPPAK	RTF1	RNA polymerase-associated protein RTF1 homolog							1.06926	1.16504		1.10255
Q674X7	ALAKEKDLLEREK	KAZN	Kazrin								2.01936		2.35041
Q9UJM8	ALALGAK	HAO1	2-Hydroxyacid oxidase 1									8.3177
P55084	ALAMGYKPK	HADHB	Trifunctional enzyme subunit beta, mitochondrial				15.6023	18.6533	16.7607	17.7008	17.5391		17.1917
P05386	ALANVNIGSLICNVGAGGPAPAAGAAPAGGPAPSTAAAPAEEK	RPLP1	60S acidic ribosomal protein P1	6.47829	5.89649		6.06998	5.61008	6.01082	6.27412	6.51158		5.78873
P05386	ALANVNIGSLICNVGAGGPAPAAGAAPAGGPAPSTAAAPAEEKK	RPLP1	60S acidic ribosomal protein P1				6.63381			6.97521	6.47618
P07237	ALAPEYAK	P4HB	Protein disulfide-isomerase	7.27002	7.22262	6.80445	5.45878	7.32893	6.14893	6.55922	5.8523	7.28387	5.86596
Q8NBS9	ALAPTWEQLALGLEHSETVK	TXNDC5	Thioredoxin domain-containing protein 5	6.19048	4.84705	3.33832
Q13363	ALAQALK	CTBP1	C-terminal-binding protein 1	3.84869	3.815				4.05439		3.49171
P56545	ALAQALK	CTBP2	C-terminal-binding protein 2			4.63709		3.59745		3.48873			3.24309
Q13363	ALAQALKEGRIRGAALDVHESEPFSFSQGPLK	CTBP1	C-terminal-binding protein 1				2.40353
O15020	ALAQEDQGAGEVERTSRAVEEK	SPTBN2	Spectrin beta chain, non-erythrocytic 2	3.60222		3.00851
P00367	ALASLMTYK	GLUD1	Glutamate dehydrogenase 1, mitochondrial				18.5822	13.2047	17.8882	13.9198	19.5358	19.4677	13.9416
P98077	ALASVLGK	SHC2	SHC-transforming protein 2						2.77644		2.44173
Q8NDI1	ALATSSINMK	EHBP1	EH domain-binding protein 1					2.19935	2.7762		2.52252
Q01082	ALAVEGKRIGKVLDNAIETEK	SPTBN1	Spectrin beta chain, non-erythrocytic 1								0.679793
Q9BPX5	ALAVGGLGSIIRVLTARK	ARPC5L	Actin-related protein 2/3 complex subunit 5-like protein	10.2441		5.86198
Q9NQW7	ALCADLSPREK	XPNPEP1	Xaa-Pro aminopeptidase 1			4.80467	4.30376	5.00307	5.00452	4.77992	5.0819	5.23163
Q13813	ALCAEADRLQQSHPLSATQIQVK	SPTAN1	Spectrin alpha chain, non-erythrocytic 1	3.5495	3.35333	3.40315
Q9NR50	ALCAEFK	EIF2B3	Translation initiation factor eIF2B subunit gamma					5.50284	5.82022	5.97085	6.31157	5.0548	6.06685
Q92616	ALCDPLEEVREAAAK	GCN1	eIF-2-alpha kinase activator GCN1			5.80211
P53355	ALCEAGCNVNIK	DAPK1	Death-associated protein kinase 1						2.57141	2.84407	2.50636	2.93311	2.70905
Q5T8P6	ALCIDQLDVFLQK	RBM26	RNA-binding protein 26			3.73893
O60921	ALCNIVNNK	HUS1	Checkpoint protein HUS1						1.98617		1.68503		3.46013
Q9UPY3	ALCPTRENFNSQQK	DICER1	Endoribonuclease Dicer				1.87377	2.19634	2.07476	2.17901	2.08471	2.1287	2.22077
P10155	ALDAAFYK	RO60	RNA-binding protein RO60	4.82974	4.76412	4.74941		2.752	4.72276		5.01914		5.05513
Q9BRX2	ALDDFYK	PELO	Protein pelota homolog			2.87518
P49368	ALDDMISTLK	CCT3	T-complex protein 1 subunit gamma	9.17294	6.14805	16.657	6.73246	10.7744	6.7321	8.02812	7.19487	6.53336	8.41837
P49368	ALDDMISTLKK	CCT3	T-complex protein 1 subunit gamma			4.27008	6.79171	6.05857	6.33096	6.24684	6.1508	6.46057	6.62317
O43707	ALDFIASK	ACTN4	Alpha-actinin-4	7.85554	6.66938		8.2609	7.58983	9.17322	7.84434	8.55026	8.58618
P12814	ALDFIASK	ACTN1	Alpha-actinin-1										9.45521
Q9Y4G6	ALDGDFSEDNRNK	TLN2	Talin-2				3.76183				3.16805		3.30179
P62195	ALDGPEQMELEEGK	PSMC5	26S proteasome regulatory subunit 8				4.44579		4.43444
O95782	ALDGYSK	AP2A1	AP-2 complex subunit alpha-1			3.8144
O15014	ALDILQQHASHYK	ZNF609	Zinc finger protein 609								1.06146	1.09891
Q5VWJ9	ALDKFLK	SNX30	Sorting nexin-30				3.42347		3.42347	3.05678	3.34653		3.10486
Q13825	ALDLAREFLPQGPVAMRVAK	AUH	Methylglutaconyl-CoA hydratase, mitochondrial								5.162		4.1296
Q96EQ0	ALDLDPENDSYK	SGTB	Small glutamine-rich tetratricopeptide repeat-containing protein beta									2.97346
P31948	ALDLDSSCK	STIP1	Stress-induced-phosphoprotein 1	5.56153	5.53919	5.1962	5.11818	5.57355	5.41115	5.22647	5.40172	5.40222	4.91492
P28482	ALDLLDK	MAPK1	Mitogen-activated protein kinase 1	3.87467	3.89793	3.58684		3.79652	3.07704	3.83185	3.0302	3.26529	3.81676
Q9HAV4	ALDMLDAEK	XPO5	Exportin-5						3.91725		3.32048	3.78121
Q9UQE7	ALDQFVNFSEQKEK	SMC3	Structural maintenance of chromosomes protein 3			2.7592	2.6921		2.64325		2.39464	2.5741
Q15233	ALDRCSEGSFLLTTFPRPVTVEPMDQLDDEEGLPEK	NONO	Non-POU domain-containing octamer-binding protein	7.14008	5.62398	5.42563
Q15233	ALDRCSEGSFLLTTFPRPVTVEPMDQLDDEEGLPEKLVIK	NONO	Non-POU domain-containing octamer-binding protein					7.86778					8.33543
Q9UPW5	ALDRITLQNIPSQTAPGFTAEMK	AGTPBP1	Cytosolic carboxypeptidase 1						1.64543	1.67992	1.60162		1.59391
P13798	ALDVSASDDEIARLK	APEH	Acylamino-acid-releasing enzyme	5.13114	5.22611	5.05103
Q9BXM9	ALDVTVPEK	FSD1L	FSD1-like protein				4.28836	3.65823	4.25958	3.55289	4.35376	3.54962	3.31872
Q08AE8	ALDYGLK	SPIRE1	Protein spire homolog 1						6.37644				5.75756
Q08623	ALEAAQIIIDVLQLPMSK	PUDP	Pseudouridine-5'-phosphatase		6.03962
P14550	ALEALVAK	AKR1A1	Aldo-keto reductase family 1 member A1	7.65699	7.60137	7.2742	7.57208	7.71067	7.99076	7.53164	8.08645	7.90083	7.56526
P38159	ALEAVFGK	RBMX	RNA-binding motif protein, X chromosome	8.1864	7.77086	7.09551	8.21299	6.67367	8.22278	7.53882	7.85467	8.29497	6.70686
O15355	ALEDAFLAIDAK	PPM1G	Protein phosphatase 1G	3.89485	3.37233	3.08971
P56192	ALEEGLTPQEICDK	MARS1	Methionine--tRNA ligase, cytoplasmic	7.06998	5.37456	6.16126
Q9BW30	ALEELATK	TPPP3	Tubulin polymerization-promoting protein family member 3			3.12119	3.52426	3.36576	3.28665	3.3198	3.39373	3.56369	3.46941
Q93045	ALEENNNFSK	STMN2	Stathmin-2									2.88606
Q9NZ72	ALEENNNFSRQAEEK	STMN3	Stathmin-3				0.468236	0.47465	0.485206	0.484242	0.510823	0.487902	0.475962
Q12840	ALEGALK	KIF5A	Kinesin heavy chain isoform 5A									4.60025
Q12840	ALEGALKEAK	KIF5A	Kinesin heavy chain isoform 5A				0.814234	0.779085	0.794338	0.912879	0.847749	0.846145	0.723224
Q8IWY4	ALEGQGACGAGQVLQDSK	SCUBE1	Signal peptide, CUB and EGF-like domain-containing protein 1				3.15555		3.66911		3.31954	2.77472
P17812	ALEHSALAINHK	CTPS1	CTP synthase 1	8.23763			6.09546		5.66303		6.37051	4.84315
Q9NRF8	ALEHSALAINHK	CTPS2	CTP synthase 2			7.53349		4.98319		5.18524			5.24597
O94906	ALEHVPNSVRLWK	PRPF6	Pre-mRNA-processing factor 6			1.82931	1.86005		1.82172	1.79411	1.90066	1.87602	1.83117
O43301	ALEIFAYALQYFK	HSPA12A	Heat shock 70 kDa protein 12A	4.55816	4.43841	4.13733
Q99832	ALEIIPRQLCDNAGFDATNILNK	CCT7	T-complex protein 1 subunit eta	6.87468	6.79677	6.67799	7.16614		4.7039	7.18128	7.07056	7.23394	6.67692
Q14320	ALEILRK	FAM50A	Protein FAM50A					1.88895	2.08773		2.08748	1.83451
O43765	ALELDPDNETYK	SGTA	Small glutamine-rich tetratricopeptide repeat-containing protein alpha	5.54556	4.78261	4.31015	4.47066	4.47032	4.31588	4.64472	4.45216	3.41697	4.428
P35241	ALELDQERK	RDX	Radixin		3.99311			6.21388			6.7132
Q02790	ALELDSNNEK	FKBP4	Peptidyl-prolyl cis-trans isomerase FKBP4	3.9439	4.43724	4.08498	3.88592	4.14625	3.61876	4.05107	3.22018	3.97961	4.16748
P18887	ALELGAK	XRCC1	DNA repair protein XRCC1						5.14586		5.39103	4.78828	4.79649
Q13325	ALELLKK	IFIT5	Interferon-induced protein with tetratricopeptide repeats 5									1.75903
P19338	ALELTGLK	NCL	Nucleolin	4.35289	4.39232	4.11599	3.5674	3.46211	3.86044	4.17926	3.6402	3.88687	3.47371
Q8WX92	ALEPTGQSGEAVK	NELFB	Negative elongation factor B							0.444306
Q14498	ALEQLNGFELAGRPMK	RBM39	RNA-binding protein 39			4.2885
O60282	ALEQQMESHREAHQK	KIF5C	Kinesin heavy chain isoform 5C	2.88938	2.93121	3.54122
P30101	ALERFLQDYFDGNLK	PDIA3	Protein disulfide-isomerase A3	6.06111	5.91788	5.62645	6.04302	6.01059	4.7403	6.10211	5.35688	5.5697	5.55658
Q14204	ALERLEGVEGVAHIIDPK	DYNC1H1	Cytoplasmic dynein 1 heavy chain 1	5.00009	4.92028	4.93066
O60282	ALESALK	KIF5C	Kinesin heavy chain isoform 5C	3.20878	3.23135			3.63049
O60282	ALESALKEAK	KIF5C	Kinesin heavy chain isoform 5C				2.58533	2.66396	2.46371	2.60525	2.67626	2.61853	2.62403
P00558	ALESPERPFLAILGGAK	PGK1	Phosphoglycerate kinase 1	6.70653	6.24625	5.88144	5.97249	6.96319	6.02091	6.27886	6.07052	5.99623	5.21815
P43897	ALETCGGDLK	TSFM	Elongation factor Ts, mitochondrial	6.4378	6.16315	3.81802	6.54475	7.05386	6.59168	6.48091	5.52154	6.60263	8.15221
Q15022	ALETDSVSGVSK	SUZ12	Polycomb protein SUZ12				1.28788	1.28919	1.29576	1.25286	1.29226
Q8N122	ALETIGANLQK	RPTOR	Regulatory-associated protein of mTOR				5.08994	2.52971	5.50679	2.301	4.41035	5.47747	4.7971
Q92878	ALETLRQVRQTQGQK	RAD50	DNA repair protein RAD50						19.773		21.7479		20.3987
Q9NZR1	ALETNTHVK	TMOD2	Tropomodulin-2	3.27873	3.58762	2.77815
Q96E39	ALETVFGK	RBMXL1	RNA binding motif protein, X-linked-like-1				5.53655			5.06297		6.55864	5.12503
P63272	ALETVPK	SUPT4H1	Transcription elongation factor SPT4						2.09014	1.77945			1.97754
Q9NT62	ALEVAEYLTPVLK	ATG3	Ubiquitin-like-conjugating enzyme ATG3	3.62999	3.8482	3.87432
Q9NT62	ALEVAEYLTPVLKESK	ATG3	Ubiquitin-like-conjugating enzyme ATG3					3.54597		3.15936	3.92586	3.51396
O95671	ALEVANRLYQK	ASMTL	Probable bifunctional dTTP/UTP pyrophosphatase/methyltransferase protein		5.43515	5.35773	5.54444	4.64812	5.38472	4.99254	5.45391	6.23604	5.73503
O15294	ALEVFPEFAAAHSNLASVLQQQGK	OGT	UDP-N-acetylglucosamine--peptide N-acetylglucosaminyltransferase 110 kDa subunit		3.14468
Q14152	ALEVIKPAHILQEK	EIF3A	Eukaryotic translation initiation factor 3 subunit A	5.60975	4.89808	4.47522
Q9UNF1	ALEVSEDVK	MAGED2	Melanoma-associated antigen D2				1.47167	1.73652	1.65477	1.76949	1.6212	1.43949	2.03966
Q9H008	ALEYACGIK	LHPP	Phospholysine phosphohistidine inorganic pyrophosphate phosphatase						3.2584		4.18009	8.65457
Q14690	ALEYVEAK	PDCD11	Protein RRP5 homolog				4.36421		4.18546		4.27459	3.92898
O43809	ALFAVPK	NUDT21	Cleavage and polyadenylation specificity factor subunit 5	2.92913		2.77333				2.67705		2.57946	2.70019
Q8IWY4	ALFDVLAHPQNYFK	SCUBE1	Signal peptide, CUB and EGF-like domain-containing protein 1			3.0908
Q5T2T1	ALFDYNPNEDK	MPP7	MAGUK p55 subfamily member 7						6.66432
P31939	ALFEEVPELLTEAEK	ATIC	Bifunctional purine biosynthesis protein ATIC	11.751	9.23147	7.63574		10.2649		10.5545			10.0996
Q13740	ALFLETEQLK	ALCAM	CD166 antigen	3.04131	3.12975	3.0352	3.32335	2.83592	3.03565	2.8084	3.01514	3.35299
Q13740	ALFLETEQLKK	ALCAM	CD166 antigen	2.41195	2.4647	1.41696	3.05926	2.14239	2.6534	2.42204	2.92117	3.03635	2.29148
Q9P291	ALFNTLKEQASAK	ARMCX1	Armadillo repeat-containing X-linked protein 1				0.743804	0.689414	0.718869	0.614292	0.713433	0.664735	0.758033
Q9Y2X3	ALFRALK	NOP58	Nucleolar protein 58				12.5999		12.668		10.8164	8.12009
O00567	ALFRALK	NOP56	Nucleolar protein 56							11.4383			11.0483
P50148	ALFRTIITYPWFQNSSVILFLNK	GNAQ	Guanine nucleotide-binding protein G(q) subunit alpha	6.44168	6.05524	6.59433
Q92784	ALGDQFYK	DPF3	Zinc finger protein DPF3						2.20662		2.29573	2.29604
Q14204	ALGEYLERERSSFPRFYFVGDEDLLEIIGNSK	DYNC1H1	Cytoplasmic dynein 1 heavy chain 1	3.41247	4.47542	3.31896
Q96CB8	ALGFLHSK	INTS12	Integrator complex subunit 12						0.812293	0.763459	0.91588		1.14753
P54727	ALGFPEGLVIQAYFACEK	RAD23B	UV excision repair protein RAD23 homolog B	4.26704	4.54703	4.4196
Q8NFF5	ALGGEGWEK	FLAD1	FAD synthase							6.47353
Q8N283	ALGGLAK	ANKRD35	Ankyrin repeat domain-containing protein 35							5.82463
Q93008	ALGHPAMLSK	USP9X	Ubiquitin carboxyl-terminal hydrolase 9X							3.49084	4.14913	3.19184	3.64587
Q13451	ALGLDSANEK	FKBP5	Peptidyl-prolyl cis-trans isomerase FKBP5					9.24776	10.1491	9.41447	9.32132	9.47321	9.34988
Q86UV5	ALGLDTGQQQDAQEFSK	USP48	Ubiquitin carboxyl-terminal hydrolase 48									2.12325
P78559	ALGLEESLVQEGRAREQEEK	MAP1A	Microtubule-associated protein 1A	2.04086	2.05496	2.0604
Q9UM54	ALGLNENDYK	MYO6	Unconventional myosin-VI				13.7834	10.3431	13.7636		13.3254	10.3335
Q15046	ALGMKLPETNLFETEETRK	KARS1	Lysine--tRNA ligase						5.56028	4.38287	5.25839	4.44624	4.00385
Q9ULJ8	ALGMTASQDRAVVK	PPP1R9A	Neurabin-1										1.7773
Q7Z2K8	ALGSARSPEGARGSEGRVEPK	GPRIN1	G protein-regulated inducer of neurite outgrowth 1					1.7344		1.73822	1.02894		1.90943
O60641	ALGSDLDSSLASLVGNLGISGTTTK	SNAP91	Clathrin coat assembly protein AP180	2.66621	3.02736	2.95232
Q9H2G2	ALGSEVQDASK	SLK	STE20-like serine/threonine-protein kinase				3.43223	2.86673	3.43054	3.24912	2.94515	2.81463	2.90393
Q5T4S7	ALGTLGMTTNEK	UBR4	E3 ubiquitin-protein ligase UBR4				3.48017	3.65716	3.24012	3.20822	3.05133	3.49791	3.24304
O15540	ALGVGFATRQVGNVTKPTVIISQEGDK	FABP7	Fatty acid-binding protein, brain		2.47069	3.16363
P29762	ALGVNAMLRK	CRABP1	Cellular retinoic acid-binding protein 1	20.7726	16.8833	19.2472	18.4525	15.5399	18.7028	15.2696	18.9179	17.2446	15.925
O60313	ALGYFAVVTGK	OPA1	Dynamin-like 120 kDa protein, mitochondrial	4.73295	4.82895	4.56175	4.25085	3.97502	4.12111	3.99583	3.68339	3.87887	4.34664
Q96DB5	ALGYFHRAEQVDPNFYSK	RMDN1	Regulator of microtubule dynamics protein 1				4.1613			2.13485	3.73312	4.09008
Q9GZL7	ALHCCRGHAGSVDSIAVDGSGTK	WDR12	Ribosome biogenesis protein WDR12				2.43034	2.84555	2.868	2.98338	2.73872		2.69914
O43236	ALHQRVNIVPILAK	SEPTIN4	Septin-4							1.86706			1.86256
Q9UBF2	ALHQYTLEPSEKPFDMK	COPG2	Coatomer subunit gamma-2				3.48469		4.21353	3.77478	4.04501		3.95866
Q9P2E7	ALHSTLERK	PCDH10	Protocadherin-10			1.47442
P50990	ALHVPKAPGFAQMLK	CCT8	T-complex protein 1 subunit theta				5.89851	4.97337	4.61534	5.85607	5.75397		5.55693
P50990	ALHVPKAPGFAQMLKEGAK	CCT8	T-complex protein 1 subunit theta							4.79201
Q9P2R7	ALIADSGLK	SUCLA2	Succinate--CoA ligase [ADP-forming] subunit beta, mitochondrial	5.91837	6.09599	5.32708	5.94086	5.71616	5.89966	5.97539	6.04277	6.07822	6.08332
Q9NRL3	ALIASAGADALAK	STRN4	Striatin-4				3.3212	3.16745	3.66273	3.34079	3.21562	3.34898	3.29852
O75608	ALIDQEVK	LYPLA1	Acyl-protein thioesterase 1	8.97336	7.90933	8.67845	8.2298	7.04975	8.66211	6.37804	8.7919	8.91327	6.50843
O94905	ALIEAEK	ERLIN2	Erlin-2							5.56454
Q9UGL1	ALIEESEMK	KDM5B	Lysine-specific demethylase 5B						0.714475	2.53941
O95372	ALIEHEMK	LYPLA2	Acyl-protein thioesterase 2	5.12198	4.62804	4.22041	5.25487		4.03119	4.80245	4.30667	5.06217
Q15233	ALIEMEK	NONO	Non-POU domain-containing octamer-binding protein	4.85063	5.92884	6.16664	4.70416	5.26239	4.46628	5.1623	5.15301	5.26282	4.86456
Q15233	ALIEMEKQQQDQVDRNIK	NONO	Non-POU domain-containing octamer-binding protein				3.88925			5.00693		4.09418
P23381	ALIEVLQPLIAEHQARRK	WARS1	Tryptophan--tRNA ligase, cytoplasmic	3.2279	3.4718	3.67756
Q13813	ALINADELASDVAGAEALLDRHQEHK	SPTAN1	Spectrin alpha chain, non-erythrocytic 1	3.36856	3.26983	3.44332
O15514	ALIPSLEGRFEDEELQQILDDIQTK	POLR2D	DNA-directed RNA polymerase II subunit RPB4		2.29305
A1X283	ALIQLPPYISQCDEVLQFFETRPEDLNPPK	SH3PXD2B	SH3 and PX domain-containing protein 2B	4.27697	4.43895
Q92499	ALIVEPSRELAEQTLNNIK	DDX1	ATP-dependent RNA helicase DDX1	4.50294	5.51033	5.86166		6.27545	9.81418	6.04164		7.2713	6.49787
Q9UH62	ALIVLNNLSVNAENQRRLK	ARMCX3	Armadillo repeat-containing X-linked protein 3					2.31293	2.64639		2.7576	2.4696
Q07065	ALKEAVKEIQTSAK	CKAP4	Cytoskeleton-associated protein 4					5.67681		5.46055	9.8668		7.01736
O95197	ALKELGERQVEK	RTN3	Reticulon-3					2.40426	1.91318	1.85432	1.89087	2.02193	1.74403
P30050	ALKEPPRDRK	RPL12	60S ribosomal protein L12	10.0757	9.57986	9.25715
Q9BXJ9	ALKPANMLERLK	NAA15	N-alpha-acetyltransferase 15, NatA auxiliary subunit							5.26656
P35221	ALKPEVDKLNIMAAK	CTNNA1	Catenin alpha-1						6.26875	5.44227			4.85888
P12956	ALKPPPIK	XRCC6	X-ray repair cross-complementing protein 6	8.32611	7.82766	6.89633	6.36654	6.82957	7.20214	6.6947	7.57882	5.48673	6.86955
O76094	ALLAMYTNQAEQCRK	SRP72	Signal recognition particle subunit SRP72				4.93926	4.63443	4.36109	3.93279	4.51613	4.68375	4.45549
Q5VZL5	ALLCKPITQTK	ZMYM4	Zinc finger MYM-type protein 4						1.88717	2.0201	1.73743	1.36774	1.97599
Q9UHD1	ALLCYNRGCGQRFDPETNSDDACTYHPGVPVFHDALK	CHORDC1	Cysteine and histidine-rich domain-containing protein 1		3.57121								3.42303
Q14764	ALLDFEDKDGDK	MVP	Major vault protein			4.07409
Q03001	ALLDSLNEVSSALLELVPWRAREGLEK	DST	Dystonin			2.85781
O75935	ALLEEYNK	DCTN3	Dynactin subunit 3		3.08768		4.33523	4.13336	4.25295	4.03458	4.03075	4.16177	4.05321
P40222	ALLEMAEEK	TXLNA	Alpha-taxilin						3.76754		3.76451	3.8064	3.23382
O60506	ALLERTGYTLDVTTGQRK	SYNCRIP	Heterogeneous nuclear ribonucleoprotein Q	7.45806				7.78572		7.7148			7.78514
O43390	ALLERTGYTLDVTTGQRK	HNRNPR	Heterogeneous nuclear ribonucleoprotein R		7.20996	7.04699	7.31392		7.27613		9.46884
O14818	ALLEVVQSGGK	PSMA7	Proteasome subunit alpha type-7	6.95012	6.84448	6.41012	6.65787	6.33819	6.71277	6.41303	6.79238	6.77406
Q9NYP7	ALLGPRDTRVK	ELOVL5	Elongation of very long chain fatty acids protein 5	4.05834		3.67395		3.49817	3.26918	3.15646	3.13421	2.16383	3.51962
Q15029	ALLGSVK	EFTUD2	116 kDa U5 small nuclear ribonucleoprotein component						5.88004	5.7627	5.59783	5.77877	5.90986
O15164	ALLHQLESLAK	TRIM24	Transcription intermediary factor 1-alpha						1.18268		0.682744	0.714277	1.67117
Q5T0D9	ALLIQAVKK	TPRG1L	Tumor protein p63-regulated gene 1-like protein				2.02422		2.18989	1.99008	2.0318	1.8431	1.99826
Q6ZT12	ALLIQESK	UBR3	E3 ubiquitin-protein ligase UBR3							3.07187	1.8925
Q9H2W6	ALLLTGDFSQAGNK	MRPL46	39S ribosomal protein L46, mitochondrial			4.3883	5.82534		6.56911	6.51627	6.89397	8.61467	7.78411
Q96AY4	ALLNFSK	TTC28	Tetratricopeptide repeat protein 28							3.19462
P09622	ALLNNSHYYHMAHGK	DLD	Dihydrolipoyl dehydrogenase, mitochondrial	8.54273	6.44946	6.13318	11.066	7.14144	12.2464	8.05545	8.18828	9.10907	7.59726
P10155	ALLQEMPLTALLRNLGK	RO60	RNA-binding protein RO60	5.76702	5.82125	5.95011
Q9NUQ3	ALLQMAEEK	TXLNG	Gamma-taxilin										3.14447
Q05193	ALLQMVQQFAVDFEK	DNM1	Dynamin-1	3.05323	3.02345	3.32067
Q9UQ80	ALLQSSASRK	PA2G4	Proliferation-associated protein 2G4	6.13263	6.13249	5.60891		5.17821		5.79825	6.09687	5.8238	5.2066
Q7Z6B0	ALLQSSVK	CCDC91	Coiled-coil domain-containing protein 91						3.27081	3.6113	3.10413	3.18773	3.89595
Q8WXH0	ALLTDKESLK	SYNE2	Nesprin-2						4.96307	3.82579	4.13008	6.38621	2.8042
P00390	ALLTPVAIAAGRK	GSR	Glutathione reductase, mitochondrial	6.88632	6.11595	5.73377	5.99399	6.10676	6.60386	6.0348	6.41689	6.42447	5.82503
O00231	ALLVEVQLLESK	PSMD11	26S proteasome non-ATPase regulatory subunit 11	8.80792	6.71187	6.6801
P00558	ALMDEVVK	PGK1	Phosphoglycerate kinase 1	6.24391	6.47471	6.15174	6.78129	5.95819	6.26422	5.72743	6.54284	6.36899	5.83659
Q9Y6D5	ALMEAVSHAK	ARFGEF2	Brefeldin A-inhibited guanine nucleotide-exchange protein 2						5.36139	4.98787	4.85171		5.39027
P40939	ALMGLYHGQVLCK	HADHA	Trifunctional enzyme subunit alpha, mitochondrial				11.9281	9.78113	16.4969		12.6366	11.5691	5.88141
O43776	ALMTVGKEPFPTIYVDSQK	NARS1	Asparagine--tRNA ligase, cytoplasmic	3.32623
P30084	ALNALCDGLIDELNQALK	ECHS1	Enoyl-CoA hydratase, mitochondrial	8.5336	7.99029	5.26203						6.73537
O95219	ALNATFRVKNPDK	SNX4	Sorting nexin-4				3.20615	3.01698	3.62251	3.06464	3.43923	3.44829	3.17651
P49588	ALNEALK	AARS1	Alanine--tRNA ligase, cytoplasmic	4.73168	4.445	4.33595		8.2563
Q9UPN3	ALNEEIVNRK	MACF1	Microtubule-actin cross-linking factor 1, isoforms 1/2/3/4/5				2.35588	2.35561	2.13304	2.58621	2.53607	2.49116	2.74013
Q9BXM9	ALNFNLDNSSSHLNLK	FSD1L	FSD1-like protein	3.39504	3.81992	3.60078
Q6IAA8	ALNGAEPNYHSLPSARTDEQALLSSILAK	LAMTOR1	Ragulator complex protein LAMTOR1			4.43256
[truncated: 28,650 more rows]
